# Supplementary material for: Hybridization and range expansion in tamarisk beetles (Diorhabda spp.) introduced to North America for classical biological control
Source: Evol Appl. 2021 Dec 28;15(1):60–77. doi: 10.1111/eva.13325 (PMC8792477; doi:10.1111/eva.13325)
Supplement: Supplementary file 2 — Table S2 [file EVA-15-60-s003.xlsx]

## Sheet: Table
SpeciesCode	HybridatRelease	State	Year	CageorField	Beetle Source	Date of introduction	Eggs	Larvae	Pupae	Adults	Total Release Size	Species	Origin	Location		FullLocation	County	GPS-Lat	GPS-Long	Tamarisk species	Scientist	Monitored	Established	HybridEstab	Publications	Notes
DCR	N	CA	1999	Cage	Albany colony	1999-08-01	0	0	0	400	400	carinulata	Fukang	Hunter-Liggett		Ft. Hunter-Liggett, near Lockwood	Monterey	35.9	-121.08	ramosissima	RCarruthers	Y	N	N	Carruthers et al. 2008	Failure to overwinter
DCR	N	CA	1999	Cage	Albany colony	1999-08-01	0	0	0	900	900	carinulata	Fukang	Tinemaha Reservoir		Tinemaha Reservoir, Owens Valley near Big Pine. This is presumably the Bishop CA site	Inyo	37.06	-118.24	ramosissima	RCarruthers	Y	Y	N	Carruthers et al. 2008
DCR	N	CA	2000	Cage	?Other field cage sites	2000-05-15						carinulata	Fukang	Cache Creek		Not sure which site in the creek	Yolo					Y	N	N	Carruthers et al. 2008
DCR	N	CA	2001	Cage	Albany colony-From Schurz, NV stock; Tinemaha field cage	5/18/2001-7/18/2001	560	200	0	394	2504	carinulata	Fukang	Cache Creek		Two sites-Bear Creek, near highways 16 x 20; and near Madison. The most upstream GPS shown	Colusa and Yolo	39.01	-122.35	parviflora	R. Carruthers, J. Herr, A. Herrera, T. Dudley	Y	N	N	Pratt et al. 2018
DCR	N	CA	2001	Cage	Unknown	3/11/2001-6/28/2001	0	0	0	182	182	carinulata	Fukang	Hunter-Liggett		San Antonio River, Fort Hunter Liggett (Monterey County)	Monterey	35.9	-121.08	ramosissima	T. Dudley and N. Carruthers	Y	N	N	Pratt et al. 2018
DCR	N	CA	2001	Field	Albany and Palisades colony; Schurz field; Tinemaha field cage	5/25/2001-8/2/2001	190	4392	0	1959	6541	carinulata	Fukang	Tinemaha Reservoir		Tinemaha Reservoir, Owens Valley near Big Pine. This is presumably the Bishop CA site	Inyo	37.06	-118.24	ramosissima	R. Carruthers, A. Herrera, D. Bean, T. Dudley	Y	Y	N	Pratt et al. 2018
DCR	N	CA	2002	Cage	Unknown	2002-08-15	0	0	0	1350	1350	carinulata	Fukang	Cache Creek		Cache Creek, near Madison	Yolo	38.71	-121.93	parviflora	R. Carruthers	Y	N	N	Pratt et al. 2018
DCR	N	CA	2002	Field	Unknown	6/1/2002-8/31/2002	0	0	0	4050	4050	carinulata	Fukang	Tinemaha Reservoir		Tinemaha Reservoir, Owens Valley near Big Pine. This is presumably the Bishop CA site	Inyo	37.06	-118.24	ramosissima	A. Herrera	Y	Y	N	Pratt et al. 2018
DE	N	CA	2003	Cage	Unknown-prob Albany or Temple colony	2003-08-15	0	0	0	950	950	elongata	Crete	Cache Creek		Cache Creek Conservancy, near Woodland	Yolo	38.69	-121.89	parviflora	J. Herr	Y	y?	N
DE	N	CA	2003	Field	Unknown-prob Albany or Temple colony	2003-10-15	0	0	0	600	600	elongata	Crete	Cache Creek		Cache Creek Conservancy, near Woodland	Yolo	38.69	-121.89	parviflora	R. Carruthers	Y	Y?	N
DE	N	CA	2004	Field	Prob. 2003 Cache Creek cage+Albany colony	4/29/04-7/13/04	72500	119530	0	0	192030	elongata	Crete	Cache Creek		Six sites-Bear Creek near Hwy 16X20; near Rumsey; near Brooks; near Madison; Cache Creek Conservancy near Woodland; near Woodland. Most upstream GPS	Colusa and Yolo	39.01	-122.35	parviflora	R. Carruthers, J. Herr, D. Bean	Y	Y?	N
DE	N	CA	2005	Field	Unknown, Albany colony?	5/1/2005-9/30/2005	0	0	0	8120	8120	elongata	Crete	Cache Creek		Two sites-Rumsey, and Cache Creek Conservancy, near Woodland	Yolo	38.91	-122.24	parviflora	J. Herr	Y	Y?	N
DE	N	CA	2006	Field	Unknown, Albany colony?	5/1/2006-9/30/2006	0	0	0	4730	4730	elongata	Crete	Cache Creek		Two sites-Rumsey and Madison	Yolo	38.91	-122.24	parviflora	R. Carruthers and J. Herr	Y	Y	N	Pratt et al. 2018
DE	N	CA	2007	Field	Unknown	5/1/2007-8/31/2007	0	0	0	4270	4270	elongata	Crete	Cache Creek		New site-near Brooks	Yolo	38.77	-122.15	parviflora	J Herr	Y	Y	N	Pratt et al. 2018
DE	N	CA	2007	Field	Cache Creek-Rumsey	2007-06-15	0	0	0	8000	16000	elongata	Crete	Stony Creek		Lower Stony Creek. Two sites Glenn County. Arbuckle Ranch, Rd 4; and Baker Ranch, Rd 7 and Rd H. Upper Stony Creek, two sites, near end of Roser Rd.	Glenn and Tehama	39.8079	-122.304	parviflora	B. Villegas	Y	N	N	Pratt et al. 2018	Pers. comm. M. Pitcairn 2017 and Obs P. Moran 2013-2015
DE	N	CA	2008	Field	Unknown	2008-06-15	0	0	0	3000	3000	elongata	Crete	Cache Creek		New site-near Yolo	Yolo	38.74	-121.82	parviflora	R. Carruthers and J. Herr	Y	Y	N	Pratt et al. 2018
DE	N	CA	2008	Field	Cache Creek-Rumsey	2008-06-15	0	0	0	8000	8000	elongata	Crete	Stony Creek		Lower Stony Creek. Two sites Glenn County. Arbuckle Ranch, Rd 4; and Baker Ranch, Rd 7 and Rd H. Upper Stony Creek, two sites, near end of Roser Rd.	Glenn and Tehama	39.8079	-122.304	parviflora	B. Villegas	Y	N	N	Pratt et al. 2018	Pers. comm. M. Pitcairn 2017 and Obs P. Moran 2013-2015
DE	N	CA	2009	Field	Cache Creek sites	2009-09-15					6000	elongata	Crete	Los Gatos Canyon		Six sites. Los Gatos Canyon Rd.	Fresno	36.2327	-120.558	ramosissima	B. Villegas	Y	N	N	Pratt et al. 2018	Pers. comm M. Pitcairn 2017
DE	N	CA	2009	Field	Albany Quarantine-assume D elongata-eggs, larvae and adults	2009-06-15					1500	elongata	Crete	Lost Hills		Paramount Farn, n, of pistachio orchard, irrigation ditch	Kern	35.7979	-119.796	ramosissima	B. Villegas	Y	N	N	Pratt et al. 2018	Pers. comm M. Pitcairn 2017
DE	N	CA	2009	Field	Albany Quarantine-assume D elongata-eggs, larvae and adults	2009-06-15					4000	elongata	Crete	Pope Creek		Pope Creek, Pope Canyon Rd, three release sites very close together	Napa	38.6375	-122.346	parviflora	B. Villegas	Y	Y	N	Pratt et al. 2018	Pers. comm M. Pitcairn 2017
DE	N	CA	2009	Field	Cache Creek sites	2009-09-15					3000	elongata	Crete	Warthen Canyon		Three sites. Hwy 198. Parkfield Grade and Mineral Springs Rd., near river crossing, near Coalinga	Fresno	36.1018	-120.523	ramosissima	B. Villegas	Y	N	N	Pratt et al. 2018	Pers. comm M. Pitcairn 2017
DCR	N	CO	1999	Cage	Albany colony	July or Aug 1999						carinulata	Fukang	Pueblo		BOR land						Y	Y	N	Carruthers et al. 2008
DCR	N	CO	2001	Field	Other field site cages	5/2001-8/2001		?		6900	6900	carinulata	Fukang	Pueblo		BOR land						Y	Y	N	Carruthers et al. 2008
DCR	N	NM	2005	Field	?	?2005					0	carinulata	Fukang	Artesia		Hucy and Pollard sites				ramosissima x chinensis	D. Thompson and K. Gardner	Y	Y	N		DeLoach et al unpubl. CDRI Symposium Proc. Fukang beetles did well in cage in 2004, released in field 2005. Decline in field popltn by 2007, reasons uncertain
DE	N	NM	2003	Field	USDA-ARS Temple colonies or Albany	2003-08-28					0	elongata	Crete	Artesia		Hucy and Pollard sites				ramosissima x chinensis	D. Thompson and K. Gardner	Y	N	N		DeLoach et al unpubl. CDRI Symposium Proc. Grasshopper outbreak and herbicide treatment of SC prevented establishment
DE	N	NM	2004	Cage	USDA-ARS Temple colonies or Albany	?2004					0	elongata	Crete	Artesia		Hucy and Pollard sites				ramosissima x chinensis	D. Thompson and K. Gardner	Y	N	N		DeLoach et al unpubl. CDRI Symposium Proc. Crete beetles did not do well in cage
DE	N	NM	2004	Cage	USDA-ARS Temple colonies or Albany	?2004					0	elongata	Posidi	Artesia		Hucy and Pollard sites				ramosissima x chinensis	D. Thompson and K. Gardner	Y	N	N		DeLoach et al unpubl. CDRI Symposium Proc. Posidi beetles did not do well in cage
DE	N	NM	2005?	Field	?	?2005					0	elongata	Crete	Brantley WMA		Brantley WMA, NM				ramosissima x chinensis	S. O'Meara, BOR	Y	Y	N		DeLoach et al unpubl. CDRI Symposium Proc. DeLoach uncertain about year. Establishment reported as weak due to flooding from Pecos River
DCR	N	NV	1999	Cage	Albany colony	July or Aug 1999						carinulata	Fukang	Lovelock		Private farm						Y	Y	N	Carruthers et al. 2008
DCR	N	NV	1999	Cage	Albany colony	July or Aug 1999						carinulata	Fukang	Schurz		Paiute Tribal lands						Y	Y	N	Carruthers et al. 2008
DCR	N	NV	2000	Cage	?Other field cage sites	2000-05-15						carinulata	Fukang	Fallon		Stillwater NWR						Y	N	N	Carruthers et al. 2008
DCR	N	NV	2001	Field	Other field site cages	5/2001-8/2001				1400	1400	carinulata	Fukang	Lovelock		Private farm						Y	Y	N	Carruthers et al. 2008
DCR	N	NV	2001	Field	Other field site cages	5/2001-8/2001				3500	3500	carinulata	Fukang	Schurz		Paiute Tribal lands						Y	Y	N	Carruthers et al. 2008
DCA	N	TX	2006	Field	USDA-ARS Temple TX	2006-06-30	300	0	0	0	300	carinata	Uzbek	Borger		Jones Ranch, Borger	Hutchinson	35.7294	-101.413	ramosissima x chinensis	J. Michels and state people	Y	N	N	Michels et al. 2013
DCA	N	TX	2008	Field	Colorado-field	2008-07-31	8	344	0	168	520	carinata	Uzbek	Gail		Tobacco Creek	Borden	32.7704	-101.445	ramosissima x chinensis	A. Knutson	Y	N	N	Knutson et al 2012; Michels et al. 2013
DCA	N	TX	2008	Field	Probably CO-Palisades Insectary	2008-05-19	0	0	0	1000	1000	carinata	Uzbek	Lake Seymour		Lake Seymour	Baylor	33.7093	-99.2764	ramosissima x chinensis	J. DeLoach and C. Randal (APHIS)	Y	N	N	Knutson et al 2012	Table from DeLoach from 2010 indicates no establishment. Knutson et al 2012 states defoliation seen 2008. DCA came out too early in Feb 2009, died in subsequent freezes, no beetles seen in 2009 , 2010
DCA	N	TX	2008	Cage	Colorado-field	2008-04-24	500	0	0	100	600	carinata	Uzbek	MWMA		Matador WMA	Cottle	34.1595	-100.374	ramosissima x chinensis	J .Michels and state people	Y	Y	DCADE	Michels et al. 2013
DCA	N	TX	2008	Field	USDA-ARS Temple and New Mexico	2008-07-11	21	0	0	298	319	carinata	Uzbek	MWMA		Matador WMA	Cottle	34.1595	-100.374	ramosissima x chinensis	J. Michels and state people	Y	Y	DCADE	Michels et al. 2013
DCA	N	TX	2008	Field	?	2008-06-11	0	0	0	200	200	carinata	Uzbek	Paducah		Paducah	Motley	34.0643	-100.865	ramosissima x chinensis	DeLoach and TX Parks and Wildlife	Y	Y	DCADE		Same region as Michels et al 2013, probably got hybridized later. Table from DeLoach from 2010 indicates weak establishment
DCA	N	TX	2008	Field	Colorado-Palisades Insectary then briefly at Seymour, TX	2008-07-31	8	344	0	168	520	carinata	Uzbek	Roaring Springs		Roaring Springs	Motley	33.86		ramosissima x chinensis	J. Michels and state people	Y	Y	N	Knutson et al 2012; Michels et al. 2013	Table from DeLoach from 2010 indicates no establishment, as does Knutson et al 2012, but Michels et al. 2013 contradicts that-established
DCA	N	TX	2008	Field	Colorado-Palisades Insectary then briefly at Seymour, TX	2008-07-31	8	344	0	168	520	carinata	Uzbek	Rotan		Rotan	Fisher	33.8683	-100.827	ramosissima x chinensis	A. Knutson	Y	N	N	Knutson et al 2012;Michels et al. 2013
DCA	N	TX	2009	Field	Colorado-Palisades Insectary then briefly at Seymour, TX	2009-07-01	0	120	0	152	272	carinata	Uzbek	Gail		Tobacco Creek	Borden	32.7704	-101.445	ramosissima x chinensis	J. DeLoach and TAMU A. Knutson	Y	N	N	Knutson et al 2012;Michels et al. 2013	Knutson et al states that DCA did well in cages and overwintered well in cups, but came out earlier than DE and died in late-winter freezes in Feb-March, no estab.
DCA	N	TX	2009	Field	Colorado-field	2009-07-01	0	0	0	250	250	carinata	Uzbek	Matador		Matador WMA	Motley	34.0643	-100.865	ramosissima x chinensis	J. DeLoach and TAMU A. Knutson and NRCS-Gillespie	Y	Y	DCADE	Michels et al. 2013	Inferring hybridization here from other sites in Matador WMA as reported in Michels et al 2013
DCA	N	TX	2009	Field	?	2009-06-30	0	0	0	100	100	carinata	Uzbek	Midland, Monohans Draw		Midland, Monohans Draw	Midland	31.8691	-102.134	ramosissima x chinensis	J DeLoach and NRCS-Schimcek	Y	N	N		Information in table from DeLoach 2010 indicates no establishment
DCA	N?	TX	2009	Field	USDA-ARS Temple, colorado, and unknown	2009-05-27	1500	0	0	270	1770	carinata	Uzbek	MWMA		Matador WMA	Cottle	34.1595	-100.374	ramosissima x chinensis	J. Michels and state people	Y	Y	DCADE	Michels et al. 2013
DCA	N	TX	2009	Field	New Mexico	2007-07-16	0	0	0	1900	1900	carinata	Uzbek	Palo Duro Canyon		Palo Duro Canyon State Park	Randall	34.9652	-101.671	ramosissima x chinensis	J. Michels and state people	Y	Y	DCADE	Michels et al. 2013
DCA	N	TX	2009	Field	?	2009-06-30	0	0	0	100	100	carinata	Uzbek	Robert Lee		Robert Lee, Lake Spence nearby	Coke	31.8864	-100.493	ramosissima x chinensis	J DeLoach and NRCS-Sides	Y	N	N		Information in table from DeLoach 2010 indicates no establishment
DCA	N	TX	2009	Field	Colorado-field	2009-07-01	0	120	0	152	272	carinata	Uzbek	Rotan		Rotan	Fisher	33.8683	-100.827	ramosissima x chinensis	A. Knutson	Y	N	N	Knutson et al 2012; Michels et al. 2013	Knutson et al states that DCA did well in cages and overwintered well in cups, but came out earlier than DE and died in late-winter freezes in Feb-March, no estab.
DCA	N	TX	2009	Field	Colorado-field	2009-07-01	0	120	0	152	272	carinata	Uzbek	Roaring Springs		Roaring Springs	Motley	33.86		ramosissima x chinensis	A. Knutson	Y	N	N	Knutson et al 2012	Knutson et al states that DCA did well in cages and overwintered well in cups, but came out earlier than DE and died in late-winter freezes in Feb-March, no estab.
DCA	N	TX	2009	Field	?	2009-06-30	0	0	0	100	100	carinata	Uzbek	Salt Draw		Salt Draw	Reeves	31.2778	-103.604	ramosissima x chinensis	J DeLoach and NRCS-Huber	Y	N	N		Information in table from DeLoach 2010 indicates no establishment
DCA	N	TX	2009	Field	?	2009-06-30	0	0	0	100	100	carinata	Uzbek	Sprayberry, Johnson Draw		Sprayberry, Johnson Draw	Midland	31.896	-101.803	ramosissima x chinensis	J DeLoach and NRCS-Schimcek	Y	N	N		Information in table from DeLoach 2010 indicates no establishment
DCR	N	TX	1999	Cage	Albany colony	July or Aug 1999						carinulata	Fukang	Lake Seymour		Private ranch						Y	N	N	Carruthers et al. 2008
DCR	N	TX	2001	Field	Other field site cages	5/2001-8/2001				498	498	carinulata	Fukang	Lake Seymour		Private ranch	Baylor	33.7214	-99.3512			Y	N	N	Carruthers et al. 2008
DCR	N	TX	2009	Field	Colorado-Beaver Creek, Arkansa River, between Pueblo and Canon City	2009-07-02	0	1400	0	125	1525	carinulata	Fukang	Huber site		Huber site	Hutchinson			ramosissima x chinensis	J. Michels and state people	Y	N	N	Michels et al. 2013
DCR	N	TX	2009	Field	Colorado-Beaver Creek, Arkansa River, between Pueblo and Canon City	2009-07-10	0	1614	0	25	1639	carinulata	Fukang	LMNRA		Lale Meredith NRA, Plum Creek	Potter			ramosissima x chinensis	J. Michels and state people	Y	N	N	Michels et al. 2013
DE	N	TX	2003	Field	USDA-ARS Temple TX	2003-08-14	0	0	0	200	200	elongata	Crete	Lake Seymour		Private land at Lake Seymour	Baylor	33.7214	-99.3512	ramosissima x chinensis	J. DeLoach	Y	N	N
DE	N	TX	2003	Field	USDA-ARS Temple TX	2003-08-21	0	500	0	1600	2100	elongata	Crete	Lake Thomas		Lake Thomas-western end	Borden	32.6	-101.21	ramosissima x chinensis	J. DeLoach,TAMU	Y	N	N	Hudgeons et al 2007; Michels et al. 2013
DE	N	TX	2004	Field	USDA-ARS Temple TX	2004-07-06	0	0	0	2423	2423	elongata	Crete	Big Spring		Beals Creek-Higgins ranch, 9 km ESE of Big Spring	Howard	32.2511	-101.387	ramosissima x chinensis	J. DeLoach,TAMU	Y	Y	N	Hudgeons et al 2007; Moran et al. 2009;	Best site in TX in late 2000s-defoliation and dispersal over many km
DE	N	TX	2004	Field	Kingsville field cages	2004-06-28	0	0	0	1510	1510	elongata	Crete	Kingsville		Kingsville-semi-saline mudflat near Baffin Bay, South Texas	Kenedy	27.25	-97.48	ramosissima x chinensis x canariensis x gallica	P. Moran	Y	N	N	Not published	Reared in cages at site
DE	N	TX	2004	Field	USDA-ARS Temple TX	2004-07-21	0	0	0	1080	1080	elongata	Crete	Lake Thomas		Lake Thomas-western end	Borden			ramosissima x chinensis	J. DeLoach,TAMU	Y	N	N	Hudgeons et al 2007
DE	N	TX	2004	Field	Colorado-BOR	2004-04-21	2000	0	0	0	2000	elongata	Posidi	LMNRA		Plum Creek LMNRA	Potter	35.45		ramosissima x chinensis	J. Michels and state people	Y	N	N	Michels et al. 2013	2004 through 2007-DE from Posidi released here with source from Colorado (BOR or Palisades) or Bushland, TX lab colonies or field cages at the labs. No success.
DE	N	TX	2005	Cage	USDA-ARS Temple TX	2005-07-31	0	0	0	200	200	elongata	Crete	Kingsville		Kingsville-semi-saline mudflat near Baffin Bay, South Texas	Kenedy	27.25	-97.48	ramosissima x chinensis x canariensis x gallica	P. Moran	Y	N	N	Moran et al 2009	Confident that in 2005 D. elongata and D. sublineata beetles were pure
DE	N	TX	2005	Field	Colorado-Palisade	2005-06-30	0	0	0	150	150	elongata	Posidi	LMNRA		Plum Creek LMNRA	Potter	35.45		ramosissima x chinensis	J. Michels and state people	Y	N	N	Michels et al. 2013	2004 through 2007-DE from Posidi released here with source from Colorado (BOR or Palisades) or Bushland, TX lab colonies or field cages at the labs. No success.
DE	N	TX	2006	Field	Big Spring, TX	2006-07-05	0	75	0	200	275	elongata	Crete	Imperial		Imperial, on Pecos River	Pecos	31.2666	-102.843	ramosissima x chinensis	M. Donet (NRCS)	Y	Y	N	Muegge 2012	Based only on JTracy map of 2010 indicates DE strongly established. Hybrids with DS possible. But Muegge 2012 Conf Proc indicates Crete beetles all gone by late 2011 at all Pecos River sites
DE	N	TX	2006	Field	Bushland, TX cages	2006-08-31	0	0	0	340	340	elongata	Posidi	LMNRA		Plum Creek LMNRA	Potter	35.45		ramosissima x chinensis	J. Michels and state people	Y	N	N	Michels et al. 2013	2004 through 2007-DE from Posidi released here with source from Colorado (BOR or Palisades) or Bushland, TX lab colonies or field cages at the labs. No success.
DE	N	TX	2006	Field	USDA-ARS Temple TX	2006-07-05	0	0	0	375	375	elongata	Crete	Pecos		Town of Pecos, Pecos River	Reeves			ramosissima x chinensis	M. Muegge	Y	N	N	Moran et al 2009, Knutson and Muegge 2010, 2011; Muegge 2012	Based only on JTracy map of 2010 indicates DE strongly established, DS weakly established. Therefore infer hybridization. But Muegge 2012 Conf Proc indicates all Crete beetles gone from Pecos River sites by late 2011
DE	N	TX	2006	Field	USDA-ARS Temple, TX	2006-07-05	?	?	?	?	0	elongata	Crete	Pecos R. Reeves Co		Zeman Ranch, on Pecos River, Reeves Co	Reeves			ramosissima x chinensis	M. Muegge	Y	Y	N	Muegge 2012	Strongly established in 2010. Then disappeared along with other Pecos River sites by late 2011. Severe winter of 2010-2011 possible cause.
DE	N	TX	2007	Field	Big Spring, TX	2007-06-30	0	0	0	200	200	elongata	Crete	Balmorhea		Balmorhea	Reeves	30.9782	-103.729	ramosissima x chinensis	J DeLoach and NRCS-Donet	Y	N	N
DE	N	TX	2007	Field	Big Spring, TX	2007-06-30	0	0	0	23200	23200	elongata	Crete	Candelaria		Private ranch, Candelaria	Presidio	30.1274	-104.678	ramosissima x chinensis	J DeLoach and NRCS-Donet	Y	Y	DSDE		Table from DeLoach 2010 indicates big addition of 22,000 DE in 2009. Inferring hybridization from knowledge of dispersal of DS westward through here after 2010
DE	N	TX	2007	Field	Big Spring, TX	?2007						elongata	Crete	Indian Hot Springs		Indian Hot Springs	Hudspeth			ramosissima x chinensis	TAMU A. Knutson and M. Muegge	Y	N	N		Unpubl. MS of DeLoach et al CDRI Proceedings says flood washed away cage year of release. This is very remote area along Rio Grande, 100 km upstream from Candelaria. Proceedings of the TX/NM/Mexico Saltcedar Biocontrol Consortium Meeting of Oct 2012 froom CRtizi says defol presumably from D. sublineata was already beyond this site and within 40 km or 12 mi to the south of of El Paso
DE	N	TX	2007	Field	Bushland, TX cages	2007-05-01	0	0	0	130	130	elongata	Posidi	LMNRA		Plum Creek LMNRA	Potter	35.45		ramosissima x chinensis	J. Michels and state people	Y	N	N	Michels et al. 2013	2004 through 2007-DE from Posidi released here with source from Colorado (BOR or Palisades) or Bushland, TX lab colonies or field cages at the labs. No success.
DE	N	TX	2008	Field	Big Spring, TX	2008-07-31	10	230	0	172	412	elongata	Crete	Lake Thomas		Lake Thomas-western end	Borden	32.61		ramosissima x chinensis	A. Knutson	Y	Y	N	Knutson and Muegge 2010; Knutson et al 2012; Michels et al. 2013	All papers mention establishment
DE	N	TX	2008	Field	Big Spring, TX	2008-07-31	10	230	0	172	412	elongata	Crete	Sweetwater		Sweetwater	Fisher	32.54		ramosissima x chinensis	A. Knutson	Y	Y	N	Michels et al. 2013	Also mentions Tahoka, Lynn County
DE	N	TX	2008	Field	Big Spring, TX	2008-07-31	10	230	0	172	412	elongata	Crete	White River Lake		White River Lake, SE of Crosbyton	Crosby	33.48		ramosissima x chinensis	A. Knutson	Y	Y	N	Knutson et al. 2012; Michels et al. 2013	There could be DCADE hybrids in this area based on Michels et al 2013 data
DE	N	TX	2009	Field	Big Spring, TX	?	?	?	?	?		elongata	Crete	Santa Elena Canyon		BBNP, Santa Elena Canyon, on Rio Grande, west side of park	Brewster			ramosissima x chinensis	J DeLoach and TAMU-M. Muegge and NPS-J. Sirotnak	Y	Y	Y?	Knutson and Muegge 2010	P.Moran worked at this site in 2009-2010 and observed widespread defoliation by the DE beetle. At some point in 2012 or later, the DS beetle overran this site and became dominant-pers. comment from J. Tracy
DE	N	TX	2009	Field	Big Spring, TX	2009-05-31	0	0	0	600	600	elongata	Crete	Ballinger, Lake Ivie		Ballinger, Lake Ivie	Concho/Coleman	31.5164	-99.6537	ramosissima x chinensis	J. DeLoach and CRWMD	Y	N	N	Knutson and Muegge 2010	Information in table from DeLoach 2010 indicates weak establishment. Since Muegge released DS here in 2011 assuming DE died out in 2010-2011
DE	N	TX	2009	Field	Big Spring, TX	2009-07-31						elongata	Crete	Lake Spence		Lake Spence on TX Colorado River	Coke			ramosissima x chinensis	A. Knutson and NRCS county office	Y	N	N	Knutson and Muegge 2010
DE	N	TX	2009	Field	Big Spring, TX	2009-04-22	0	67	0	117	184	elongata	Crete	Sweetwater		Sweetwater	Fisher			ramosissima x chinensis	A. Knutson	Y	Y	N	Michels et al. 2013	Also mentions Tahoka, Lynn County
DE	N	TX	2009	Field	Big Spring, TX	2009-07-31						elongata	Crete	Tobacco Creek		Tobacco Creek	Borden			ramosissima x chinensis	A. Knutson and NRCS county office	Y	N	N	Knutson and Muegge 2010
DE	N	TX	2009	Field	Big Spring, TX	2009-07-31						elongata	Crete	Sulphur Springs		Suphur Springs	Martin			ramosissima x chinensis	A. Knutson and NRCS county office	Y	Y	N	Knutson and Muegge 2010	There is another Sulphur Springs in far NE TX, assume not the same one
DE	N	TX	2009	Field	Big Spring, TX	2009-04-22	0	67	0	117	184	elongata	Crete	White River Lake		White River Lake, SE of Crosbyton	Crosby			ramosissima x chinensis	A. Knutson	Y	Y	N?	Knutson and Muegge 2010; Michels et al. 2013	There could be DCADE hybrids in this area
DE	N	TX	2009	Field	Big Spring, TX	2009-07-31						elongata	Crete	Gillespie		Gillespie	Mitchell			ramosissima x chinensis	A. Knutson and NRCS county office	Y	Y	N	Knutson and Muegge 2010	No such town, this might be landowner name
DE	N	TX	2009	Field	Big Spring, TX	2009-07-31						elongata	Crete	Wright		Wright	Mitchell			ramosissima x chinensis	A. Knutson and NRCS county office	Y	Y	N	Knutson and Muegge 2010
DE	N	TX	2009	Field	Big Spring, TX	2009-07-31						elongata	Crete	Twin Buttes		Twin Buttes Reservoir, probably	Tom Green			ramosissima x chinensis	A. Knutson and NRCS county office	Y	N	N	Knutson and Muegge 2010	looked good for one year, then herbicide treatment wiped out population
DE	N	TX	2009	Field	Big Spring, TX	2009-07-31						elongata	Crete	Bradberry		Bradberry	Mitchell			ramosissima x chinensis	A. Knutson and NRCS county office	Y	Y	N	Knutson and Muegge 2010	Not a town name, might be landowner, street, or property name
DE	N	TX	2009	Field	Big Spring, TX	2009-07-31						elongata	Crete	Guthrie		Guthrie	King	33.6213	-100.832	ramosissima x chinensis	A. Knutson and NRCS county office	Y	Y	N	Knutson and Muegge 2010
DE	N	TX	2009	Field	Big Spring, TX	2009-07-31						elongata	Crete	Cooper		Cooper	Pecos			ramosissima x chinensis	A. Knutson and NRCS county office	Y	Y	DEDS	Knutson and Muegge 2010	Not a town name, could be ranch or other location. Stated as Crete/Tunisian
DE	N	TX	2009	Field	Big Spring, TX	2009-07-31						elongata	Crete	Leon Springs		Leon Springs	Pecos			ramosissima x chinensis	A. Knutson and M. Muegge	Y	N	N	Knutson and Muegge 2010
DE	N	TX	2010	Field	Big Spring, TX	2010-07-31	0	0	0	16000	16000	elongata	Crete	Jayton		Jayton	Kent	33.2493	-100.575	ramosissima x chinensis	A. Knutson and NRCS county office	Y	N	N	Knutson and Muegge 2010	GPS is just the town center
DE	N	TX	2010	Field	Big Spring, TX	2010-07-31	0	0	0	16000	16000	elongata	Crete	Matador		Matador-not same as WMA?	Motley	34.014	-100.822	ramosissima x chinensis	A. Knutson and NRCS county office	Y	N	N	Knutson and Muegge 2010	GPS is just the town center
DE	N	TX	2010	Field	Big Spring, TX	2010-07-31	0	0	0	16000	16000	elongata	Crete	Post		Post	Garza	33.1918	-101.38	ramosissima x chinensis	A. Knutson and NRCS county office	Y	N	N	Knutson and Muegge 2010	GPS is just the town center
DE	N	TX	2010	Field	Big Spring, TX	2010-07-31	0	0	0	16000	16000	elongata	Crete	?		?	Terry			ramosissima x chinensis	A. Knutson and NRCS county office	Y	N?	N	Knutson and Muegge 2010
DE	N	TX	2010	Field	Big Spring, TX	2010-07-31	0	0	0	16000	16000	elongata	Crete	Tahoka?		Tahoka?	Lynn	33.1658	-101.799	ramosissima x chinensis	A. Knutson and NRCS county office	Y	N?	N	Knutson and Muegge 2010	GPS is just the town center
DE	N	TX	2010	Field	Big Spring, TX	2010-08-31	0	0	0	9000	9000	elongata	Crete	Huber site		Huber site	Hutchinson			ramosissima x chinensis	J. Michels and state people	Y	Y	N	Michels et al. 2013	No clear mention of estab in that paper. This is northern end of LMNRA. Borger
DE	N	TX	2010	Field	Big Spring, TX	2010-08-04	0	0	0	13000	13000	elongata	Crete	LMNRA		Plum Creek LMNRA	Potter			ramosissima x chinensis	J. Michels and state people	Y	Y	N	Michels et al. 2013	2010-DE released, Crete beetles. Source was Big Spring, TX field population. Successful estab. Clear indication that Crete vs Posidi made a big difference
DE	N	TX	2010	Field	Big Spring, TX	2010-08-04	0	0	0	8350	8350	elongata	Crete	MWMA		Matador WMA	Cottle	34.1595	-100.374	ramosissima x chinensis	J. Michels and state people	Y	Y	DCADE	Michels et al. 2013
DEDS	Y	TX	2006	Field	USDA-ARS Temple TX	2006-07-31	0	0	0	1000	1000	elongatasublineata	CreteSfax	Kingsville		Kingsville-semi-saline mudflat near Baffin Bay, South Texas	Kenedy	27.25	-97.48	ramosissima x chinensis x canariensis x gallica	P. Moran	Y	N	N	Not published	At the time thought they were pure D. sublineata. 11/27/2006, got word from J. Tracy that the sublineata colony was contaminated/hybridized with Crete early in 2006
DEDS	Y	TX	2007	Field	Cages-Kingsville and Zapata TX	2017-10-01	0	0	0	37	37	elongatasublineata	CreteSfax	Zapata		Dodier Ranch, Zapata	Zapata	26.9579	-99.1114	ramosissima x chinensis	P. Moran	Y	N	N	Not published	Zapata site used mostly just for rearing in cages 2004-2009. Southernmost release site in US
DS	N	TX	2005	Cage	USDA-ARS Temple TX	2005-07-31	0	0	0	120	120	sublineata	Sfax	Kingsville		Kingsville-semi-saline mudflat near Baffin Bay, South Texas	Kenedy	27.25	-97.48	ramosissima x chinensis x canariensis x gallica	P. Moran	Y	N	N	Moran et al 2009	Confident that in 2005 D. elongata and D. sublineata beetles were pure
DS	N	TX	2009	Field	Zapata, TX Cages, USDA-ARS Temple and ?	2009-06-30	0	0	0	100	100	sublineata	Marith	Adams Ranch		Private Adams Ranch, just east of BBNP on Rio Grande	Brewster	29.4334	-102.833	ramosissima x chinensis	J DeLoach and TAMU-M. Muegge	Y	Y	N		Information in table from DeLoach 2010 indicates no establishment, but JTracy map from 2010 indicates strong establishment and dispersal
DS	N	TX	2009	Field	Zapata, TX Cages, USDA-ARS Temple and ?	2009-06-30	0	0	0	300	300	sublineata	Marith	Alamito Creek		Alamito Creek	Presidio	29.5201	-104.288	ramosissima x chinensis	J. DeLoach and TX Parks and Wildlife and M. Donet (NRCS)	Y	Y	N		Information in table from DeLoach 2010 indicates strong establishment with widespred dispersal to 10+ acres by 2010
DS	N	TX	2009	Field	Zapata, TX Cages, USDA-ARS Temple and ?	2009-06-30	0	0	0	200	200	sublineata	Marith	Balmorhea		Balmorhea	Reeves	30.9884	-103.744	ramosissima x chinensis	J DeLoach and NRCS-Donet	Y	Y	N	Muegge 2012	Information in table from DeLoach 2010 indicates no establishment. But Muegge 2012 reports that over 100,000 beetles collected here in 2012 and redistributed on Pecos River sites
DS	N	TX	2009	Field	Zapata, TX Cages, USDA-ARS Temple and ?	2009-06-30	0	0	0	100	100	sublineata	Marith	Grandfalls		Grandfalls	Ward	31.2972	-102.866	ramosissima x chinensis	J DeLoach and NRCS-Huber	Y	N	N	Muegge 2012	Information in table from DeLoach 2010 indicates no establishment. But Muegge re-released in 2011
DS	N	TX	2009	Field	Zapata, TX Cages, USDA-ARS Temple and ?	2009-06-30	0	0	0	100	100	sublineata	Marith	Gravel Pit		BBNP, Gravel Pit on Rio Grande, east side of park	Brewster	29.151	-103.003	ramosissima x chinensis	J DeLoach and TAMU-M. Muegge and NPS-J. Sirotnak	Y	Y	N	Knutson and Muegge 2010	Information in table from DeLoach 2010 indicates no establishment but PMoran worked at this site 2009-2010 and observed widespread defoliation of athel and SC in 2010. Knutson and Muegge 2010 say established
DS	N	TX	2009	Field	Zapata, TX Cages, USDA-ARS Temple and ?	2009-06-30	0	0	0	100	100	sublineata	Marith	Imperial		Imperial	Pecos	31.2666	-102.843	ramosissima x chinensis	J DeLoach and TAMU-M. Muegge	Y	Y	N		Information in table from DeLoach 2010 indicates no establishment. But Jtracy indicates weak establishment. DE strongly established here.
DS	N	TX	2009	Field	Zapata, TX Cages, USDA-ARS Temple and ?	2009-06-30	0	0	0	300	300	sublineata	Marith	Lajitas		Lajitas	Presidio	29.2636	-103.792	ramosissima x chinensis	J. DeLoach and TX Parks and Wildlife and M. Donet (NRCS)	Y	Y	N		Information in table from DeLoach 2010 indicates strong establishment
DS	N	TX	2009	Field	Zapata, TX Cages, USDA-ARS Temple and ?	2009-06-30	0	0	0	300	300	sublineata	Marith	Madera Creek		Madera Creek	Presidio	29.2876	-103.902	ramosissima x chinensis	J. DeLoach and TX Parks and Wildlife and M. Donet (NRCS)	Y	Y	N		Information in table from DeLoach 2010 indicates weak establishment
DS	N	TX	2009	Field	Zapata, TX Cages, USDA-ARS Temple and ?	2009-06-30	0	0	0	100	100	sublineata	Marith	Mentone SSW		Mentone SSW	Reeves	31.5828	-103.527	ramosissima x chinensis	J DeLoach and NRCS-Huber	Y	Y	N	Muegge 2012	Information in table from DeLoach 2010 indicates weak establishment. Muegge released more in 2011. Reported as established in 2012 Conf Proc N31 40’ 06.94” W103 37’ 35.07” near Mentone, TX.
DS	N	TX	2009	Field	Zapata, TX Cages, USDA-ARS Temple and ?	2009-06-18	0	0	0	100	100	sublineata	Marith	Ocotillo Springs		Ocotillo Springs	Presidio	30.0105	-104.689	ramosissima x chinensis	J. DeLoach and CRitzi (SRSU) and M. Donet (NRCS)	Y	N	N		Information in table from DeLoach 2010 indicates no establishment
DS	N	TX	2009	Field	Zapata, TX Cages, USDA-ARS Temple and ?	2009-05-19	0	0	0	900	900	sublineata	Marith	Ruidosa		Private ranch, Ruidosa on Rio Grande in Lost River region	Presidio	29.9798	-104.683	ramosissima x chinensis	J. DeLoach and Critzi (SRSU)	Y	N	N		Information in table from DeLoach 2010 indicates strong establishment then fire destroyed population
DS	N	TX	2009	Field	Dave Thompson, NMSU cages; later Big Bend Region of TX field cages	2009-03-01	5	0	0	52	57	sublineata	Marith	Zapata		Dodier Ranch, Zapata	Zapata	26.9579	-99.1114	ramosissima x chinensis	P. Moran	Y	N	N	Not published	New attempt to release outside of cage at Zapata in 2009. Flooding, insecticide, poor plant quality, and predators wiped out prior year's cage populations
DS	N	TX	2010	Field	Zapata Cages	2010-06-30	0	19	0	203	222	sublineata	Marith	Zapata		Dodier Ranch, Zapata	Zapata	26.9579	-99.1114	ramosissima x chinensis	P. Moran	Y	N	N	Not published	Last attempt to release at this site
DS	N	TX	2010	Field	Presidio	?	?	?	?	?	0	sublineata	Marith	Imperial		Imperial	Pecos	31.2666	-102.843	ramosissima x chinensis	M. Muegge	Y	Y?	N?	Muegge 2012	Not stated how many released. One of the three first sites for DS beetles on Pecos River-2010. Not sure if the exact same site as 2006 DE release, assumung that it was.
DS	N	TX	2010	Field	Presidio	?	?	?	?	?	0	sublineata	Marith	Iraan		Iraan	Crockett			ramosissima x chinensis	M. Muegge	Y	Y	DEDS	Knutson and Muegge 2010; Muegge 2012	Not stated how many released. New site on Pecos River. Knutson and Muegge 2010 state mixture of DE and DS
DS	N	TX	2010	Field	Presidio	?	?	?	?	?	0	sublineata	Marith	Leon Springs		Leon Springs	Bexar?			ramosissima x chinensis	M. Muegge	Y	Y	N	Muegge 2012	Not stated how many released. This site is far away from the other two Muegge did, as this one is near San Antonio-unless there is more than one Leon Springs
DS	N	TX	2010	Field	Presidio						0	sublineata	Marith	Whyte		Whyte, Hwy 18	Pecos			ramosissima x chinensis	A. Knutson and M. Muegge	Y	N	N	Knutson and Muegge 2010
DS	N	TX	2011	Field	Rio Grande populations and Iraan, TX	2011-07-31				10000	10000	sublineata	Marith	Imperial		Imperial	Pecos			ramosissima x chinensis	A. Knutson and M. Muegge	Y	Y	N	Knutson and Muegge 2011
DS	N	TX	2011	Field	Rio Grande populations and Iraan, TX	2011-07-31				13000	13000	sublineata	Marith	Lake Ivie		Lake Ivie on TX Colorado River	Concho/Coleman			ramosissima x chinensis	M. Muegge	Y?	?	?	Knutson and Muegge 2011; Muegge 2012	Muegge 2012 states release amount but does not report whether established or not. If established, could be hybridized because DE released in same area in 2009
DS	N	TX	2011	Field	Rio Grande populations and Iraan, TX	2011-07-31				13000	13000	sublineata	Marith	Lake Spence		Lake Spence on TX Colorado River	Coke			ramosissima x chinensis	M. Muegge	Y?	?	?	Knutson and Muegge 2011; Muegge 2012	Muegge 2012 states release amount but does not report whether established or not. If established, could be hybridized because DCA released in same area (Robert Lee) in 2009
DS	N	TX	2011	Field	Rio Grande populations and Iraan, TX	2011-07-31				10000	10000	sublineata	Marith	Toyah		Toyah	Reeves			ramosissima x chinensis	M. Muegge	Y	Y?	N	Knutson and Muegge 2011; Muegge 2012	Muegge does not state release amount. New site. 2012 Conf Proc suggests establishment. This is upstream of the other release sites. In 2012 the Pecos river augmented with 116,000 DS beetles collected mostly from Balmorhea Reservoir
DS	N	TX	2011	Field	Rio Grande populations and Iraan, TX	2011-07-31				29000	29000	sublineata	Marith	Pecos		Pecos	Reeves			ramosissima x chinensis	M. Muegge	Y	Y?	N?	Knutson and Muegge 2010, 2011; Muegge 2012	Muegge 2012 states release amount but does not report whether established or not. If established, could be hybridized because DE released in same area in 2009. Pecos River sites augmented with 116,000 DS beetles in 2012
DS	N	TX	2011	Field	Rio Grande populations and Iraan, TX	2011-07-31				3000	3000	sublineata	Marith	Pecos North		Pecos North	Reeves			ramosissima x chinensis	A. Knutson and M. Muegge	Y	N	N	Knutson and Muegge 2011
DS	N	TX	2011	Field	Rio Grande populations and Iraan, TX	2011-07-31				10000	10000	sublineata	Marith	Grandfalls		Grandfalls	Ward	31.2972	-102.866	ramosissima x chinensis	M. Muegge	Y?	?	N	Knutson and Muegge 2011;Muegge 2012	Muegge does not state release amount or report whether established. Prior release was also DS. Pecos River sites augmented with 116,000 DS beetles in 2012
DCR	N	UT	1999	Cage	Albany colony	July or Aug 1999						carinulata	Chilik	Delta		BLM lands						Y	Y	N	Carruthers et al. 2008
DCR	N	UT	2001	Field	Other field site cages	5/2001-8/2001				15000	15000	carinulata	Chilik	Delta		BLM lands						Y	Y	N	Carruthers et al. 2008
			2004	Field	Delta					5000		carinulata	Chilik (Delta)	Moab
			2004	Field	Delta					5000		carinulata	Chilik (Delta)	Moab												Tim Higgs did the releases - he knows how many beetles were released. Grand county weed supervisor - where Moab is in.
			2004	Field	Delta					5000		carinulata	Chilik (Delta)	Moab?												These three releases got them going on the Colorado, and are likely the beetles that ended up on the Rio Grande. (Dan pers com) - Went down the Virgin River (also came from Delta)
DCR	N	WY	1999	Cage	Albany colony	July or Aug 1999						carinulata	Fukang	Lovell		NPS land						Y	Y	N	Carruthers et al. 2008
DCR	N	WY	2001	Field	Other field site cages	5/2001-8/2001					27000	carinulata	Fukang	Lovell		NPS land						Y	Y?	N	Carruthers et al. 2008
	N	CO	2005	Field	Fukang (Lovelock, NV)	08/01/2005				5000	5000	carinulata	Fukang	Horsethief		Horsethief	Mesa	39.1653	-108.844			Yes	Yes
		CO	2006	Field	Fukang (Lovelock, NV)	2006-05-26				4000	4000	carinulata	Fukang	Knowles		Knowles	Mesa	39.133	-109.024			Yes	Yes
		CO	2006	Field	Fukang (Lovelock, NV)	2006-07-20				4000	4000	carinulata	Fukang	Knowles		Knowles	Mesa	39.133	-109.024			Yes	Yes
		CO	2006	Field	Fukang (Pueblo, CO)	07/2006				1000	1000	carinulata	Fukang	Gateway		Gateway	Mesa	38.5693	-108.919			Yes	Yes
		CO	2006	Field	Fukang (Lovelock, NV)	2006				4000	4000	carinulata	Fukang	Salt Creek 1		Salt Creek 1	Mesa	39.2191	-108.897			Yes	Yes
		CO	2006	Field	Fukang (Lovelock, NV)	2006				4000	4000	carinulata	Fukang	Salt Creek 2		Salt Creek 2	Mesa	39.2864	-108.97			Yes	Yes
		CO	2007		Uzbek	2007-05-16				15	15	carinata	Uzbek	Erin Jones_Texas AG Experiment Station		N/A	N/A	N/A	N/A			No	N/A
		CO	2007		Uzbek	2007-05-31				10000	10000	carinulata	Fukang	Salt Creek 1		BLM	Mesa	39.2191	-108.897			No	N/A
		CO	2007		Posidi	2007-06-01				14000	14000	carinulata	Fukang	Stan Young_Unburn site		Ranch	Mesa	39.306	-108.856			No	N/A
		CO	2007		Uzbek	2007-06-01				12000	12000	carinulata	Fukang	Stan Young_Burn Site		Ranch	Mesa	39.2978	-108.866			No	N/A
		CO	2007		Fukang (Lovelock, NV)	2007-06-04				6000	6000	carinulata	Fukang	Joseph Milan_Biocontrol Specialist for BLM/ISDA in Boise, ID		N/A	N/A	N/A	N/A			No	N/A
		CO	2007		Crete	2007-06-04				2000	2000	carinulata	Fukang	Tim Collier_Laramie, WY		N/A	N/A	N/A	N/A			No	N/A
		CO	2007		Turpan	2007-06-04				4000	4000	carinulata	Fukang	Justin Gentle_Hot Springs County Weed and Pest		N/A	N/A	N/A	N/A			No	Yes
		CO	2007		Posidi	2007-06-04				2000	2000	carinulata	Fukang	Lou Dersch_USDA, APHIS, PPQ in Twin Falls, ID		N/A	N/A	N/A	N/A			No	Yes
		CO	2007		Uzbek	2007-06-04				2000	2000	carinulata	Fukang	Amy Mesman_USDA, APHIS PPQ in Pierre, SD		N/A	N/A	N/A	N/A			No	Yes
		CO	2007		Fukang (Lovelock, NV)	2007-06-04				4000	4000	carinulata	Fukang	Glenn Harruff_USDA, APHIS PPQ in Billing, MT		N/A	N/A	N/A	N/A			No	N/A
		CO	2007		Crete	2007-06-05				2000	2000	carinulata	Fukang	Boone Herring_USDA, APHIS PPQ in Veteran, WY		N/A	N/A	N/A	N/A			No	N/A
		CO	2007		Turpan	2007-06-05				4000	4000	carinulata	Fukang	Justin Gentle_Fremont County Weed and Pest in Riverton, WY		N/A	N/A	N/A	N/A			No	N/A
		CO	2007		Turpan	2007-06-05				2000	2000	carinulata	Fukang	Justin Gentle_Sheridan County Weed and Pest in Sheridan, WY		N/A	N/A	N/A	N/A			No	N/A
		CO	2007		Crete	2007-06-05				2000	2000	carinulata	Fukang	Justin Gentle_Johnson County Weed and Pest in Buffalo, WY		N/A	N/A	N/A	N/A			No	N/A
		CO	2007		Fukang (Lovelock, NV)	2007-06-05				6000	6000	carinulata	Fukang	Steve Smith_Fall River Weed and Pest Board in Hot Springs, SD		N/A	N/A	N/A	N/A			No	N/A
		CO	2007		Uzbek	2007-06-06				2000	2000	carinulata	Fukang	Justin Gentle_Johnson County Weed and Pest in Buffalo, WY		N/A	N/A	N/A	N/A			No	N/A
		CO	2007		Fukang (Lovelock, NV)	2007-06-06				2000	2000	carinulata	Fukang	Gale Lamb_ Mckinnon, WY		N/A	N/A	N/A	N/A			Yes	N/A
		CO	2007		Fukang (Lovelock, NV)	2007-06-06				4000	4000	carinulata	Fukang	Scott Guffey_ Pennington Weed & Pest Board in Rapid City, SD		N/A	N/A	N/A	N/A			Yes	N/A
		CO	2007		Fukang (Lovelock, NV)	2007-06-06				6000	6000	carinulata	Fukang	Lois Conway_U.S. Bureau of Reclamation in McCook, NE		N/A	N/A	N/A	N/A			Yes	N/A
		CO	2007		Fukang (Lovelock, NV)	2007-06-07				12000	12000	carinulata	Fukang	Bedrock		BLM	Montrose	38.2892	-108.898			No	N/A
		CO	2007		Fukang (Lovelock, NV)	2007-06-07				12000	12000	carinulata	Fukang	Flume		BLM	Mesa	39.151	-108.781			No	N/A
		CO	2007		Fukang (Lovelock, NV)	2007-05-31				10000	10000	carinulata	Fukang	Salt Creek 1		BLM	Mesa	39.2191	-108.897			No	N/A
		CO	2007		Fukang (Lovelock, NV)	2007-06-11				40000	40000	carinulata	Fukang	Tamara_Dinosaur National Park		National Park	Moffat	N/A	N/A			No	N/A
		CO	2007		Fukang (Lovelock, NV)	2007-06-11				7500	7500	carinulata	Fukang	Salt Creek 1		BLM	Mesa	39.2191	-108.897			No	N/A
		CO	2007		Fukang (Lovelock, NV)	2007-06-19				10000	10000	carinulata	Fukang	Michael Daskam_Enstrom_Holly, CO		Ranch	Prowers	38.1011	-102.324			No	Yes
		CO	2007		Fukang (Lovelock, NV)	2007-08-30				4000	4000	carinulata	Fukang	Rattle snake gulch along Gunnison River		BLM	Mesa	38.7587	-108.243			No	Yes
		CO	2008		Fukang (Lovelock, NV)	2008-03-17				150	150	Diorhabda carinulata	Fukang	Kevin Gardner_New Mexico Unversity		N/A	N/A	N/A	N/A			No	Yes
		CO	2008		Fukang (Lovelock, NV)	2008-03-25				211	211	Diorhabda carinulata	Fukang	Livy Williams_USDA_Reno, NV		N/A	N/A	N/A	N/A			No	Yes
		CO	2008		Fukang (Lovelock, NV)	2008-04-22				800	800	Diorhabda carinata	Uzbek	Charlie Randal_USDA_Olney, TX		N/A	N/A	N/A	N/A			No	Yes
		CO	2008		Fukang (Lovelock, NV)	2008-04-22				110	110	Diorhabda elongata	Crete	Allard Casey_Peoria, Ill_USDA_APHIS		N/A	N/A	N/A	N/A			No	Yes
		CO	2008		Fukang (Lovelock, NV)	2008-04-24				600	600	Diorhabda carinata	Uzbek	Charlie Randal_USDA_Olney, TX		N/A	N/A	N/A	N/A			No	Yes
		CO	2008		Fukang (Lovelock, NV)	2008-04-24				300	300	Diorhabda carinata	Uzbek	Mike Janis_Paducah, TX		N/A	N/A	N/A	N/A			No
		CO	2008		Fukang (Lovelock, NV)	2008-04-28				200	200	Diorhabda carinata	Uzbek	Tom Dudley_Santa Barbara		N/A	N/A	N/A	N/A			No
		CO	2008		Fukang (Lovelock, NV)	2008-04-29				1000	1000	Diorhabda carinata	Uzbek	Erin Jones_Bushland, TX		N/A	N/A	N/A	N/A			No
		CO	2008		Fukang (Lovelock, NV)	2008-05-05				450	450	Diorhabda carinata	Uzbek	Erin Jones_Bushland, TX		N/A	N/A	N/A	N/A			Yes
		CO	2008		Fukang (Lovelock, NV)	2008-05-05				500	500	Diorhabda carinata	Uzbek	Dave Thompson, New Mexico		N/A	N/A	N/A	N/A			Yes
		CO	2008		Fukang (Lovelock, NV)	2008-05-08				120	120	Diorhabda elongata	Crete	Allard Casey_Peoria, Ill_USDA_APHIS		N/A	N/A	N/A	N/A			Yes
		CO	2008		Fukang (Lovelock, NV)	2008-05-28				6000	6000	Diorhabda carinulata	Fukang	USDA_APHIS_Oregon		N/A	N/A	N/A	N/A			No
		CO	2008		Fukang (Lovelock, NV)	2008-05-30				20000	20000	Diorhabda carinulata	Fukang	Amy Mesmen_USDA		N/A	N/A	N/A	N/A			Yes
		CO	2008		Fukang (Lovelock, NV)	2008-06-02				9000	9000	Diorhabda carinulata	Fukang	Larry Skillstad_Sokan, WA		N/A	N/A	N/A	N/A			No
		CO	2008		Fukang (Lovelock, NV)	2008-06-02				5000	5000	Diorhabda carinulata	Fukang	Tom Strang_USDA APHIS PPQ_Des Monies, IA		N/A	N/A	N/A	N/A			Yes
		CO	2008		Fukang (Lovelock, NV)	2008-06-02				5000	5000	Diorhabda carinulata	Fukang	Lois Conway_US Bureau of Reclamation		N/A	N/A	N/A	N/A			No
		CO	2008		Fukang (Lovelock, NV)	2008-06-03				6000	6000	Diorhabda carinulata	Fukang	Tania Perlinger_Keith County Farm Service		N/A	N/A	N/A	N/A			No
		CO	2008		Fukang (Lovelock, NV)	2008-06-03				3000	3000	Diorhabda carinulata	Fukang	Boone Herring _Goshen City Weed & Pest		N/A	N/A	N/A	N/A			No
		CO	2008		Fukang (Lovelock, NV)	2008-06-09				8000	8000	Diorhabda carinulata	Fukang	Andrew Norton_CSU		N/A	N/A	N/A	N/A			No
		CO	2008		Colorado*	2008-06-09				12000	12000	Diorhabda carinulata	Colorado*	Katherine Linder_USFWS_Brown Park, CO		USFS	Moffat	40.8127	-108.956			No
		CO	2008		Colorado*	2008-06-10				11000	11000	Diorhabda carinulata	Colorado*	Stan Young Unburn		Ranch	Mesa	39.306	-108.856			Yes
		CO	2008		Turpan	2008-06-11				50	50	Diorhabda carinulata	Turpan	Tom Dudley_Santa Barbara		N/A	N/A	N/A	N/A			No
		CO	2008		NM Fukang	2008-06-11				50	50	Diorhabda carinulata	Fukang	Tom Dudley_Santa Barbara		N/A	N/A	N/A	N/A			No
		CO	2008		Colorado*	2008-06-11				10000	10000	Diorhabda carinulata	Colorado*	Erin Stiers_USDA APHIS_Kansas		N/A	N/A	N/A	N/A			No
		CO	2008		Colorado*	2008-06-12				12000	12000	Diorhabda carinulata	Colorado*	Williams Energy		Business	Garfield	39.4834	-108.062			Yes
		CO	2008		Colorado*	2008-06-13				3500	3500	Diorhabda carinulata	Colorado*	Stan Young Burn		Ranch	Mesa	39.2978	-108.866			Yes
		CO	2008		Colorado*	2008-06-19				10000	10000	Diorhabda carinulata	Colorado*	Michael Daskam_Enstrom_Holly, CO		Ranch	Prowers	38.1011	-102.324			No
		CO	2008		Colorado*	2008-06-20				10000	10000	Diorhabda carinulata	Colorado*	Rattle snake gulch along Gunnison River		BLM	Mesa	38.7587	-108.243			Yes
		CO	2008		Colorado*	2008-07-10				10000	10000	Diorhabda carinulata	Colorado*	Fountain Creek_Bill Alt		Ranch	Pueblo	38.3385	-104.615			Yes
		CO	2008		Uzbek	2008-07-16				200	200	Diorhabda carinata	Uzbek	Allen Knutson_Texas A&M		N/A	N/A	N/A	N/A			No	Yes
		CO	2008		Colorado*	2008-07-17				10000	10000	Diorhabda carinulata	Colorado*	Bedrock		BLM	Montrose	38.2892	-108.898			Yes	Yes
		CO	2008		Colorado*	2008-07-18				25500	25500	Diorhabda carinulata	Colorado*	Michael Daskam_Enstrom_Holly, CO		Ranch	Prowers	38.1011	-102.324			No	Yes
		CO	2008		Colorado*	2008-07-18				8000	8000	Diorhabda carinulata	Colorado*	Patty Knupp		NRCS	Pueblo	38.1998	-104.177			No	Yes
		CO	2008		Colorado*	2008-07-22				20000	20000	Diorhabda carinulata	Colorado*	Michael Daskam_Enstrom_Holly, CO		Ranch	Prowers	38.1011	-102.324			No	Yes
		CO	2008		Colorado*	2008-07-22				20000	20000	Diorhabda carinulata	Colorado*	Air Force Academy		Government	El Paso	39.0053	-104.438			No	N/A
		CO	2008		Colorado*	2008-07-24				12000	12000	Diorhabda carinulata	Colorado*	Stan Young burn		Ranch	Mesa	39.2978	-108.866			Yes	Yes
		CO	2008		Colorado*	2008-07-24				12000	12000	Diorhabda carinulata	Colorado*	Stan Young Unburn		Ranch	Mesa	39.306	-108.856			Yes	Yes
		CO	2008		Colorado*	2008-07-29				36000	36000	Diorhabda carinulata	Colorado*	Paul Burgell		City of Meeker	Rio Blanco	N/A	N/A			No	N/A
		CO	2008		Colorado*	2008-07-29				16000	16000	Diorhabda carinulata	Colorado*	Air Force Academy		Government	El Paso	39.0053	-104.438			No	Yes
		CO	2008		Colorado*	2008-07-29				12000	12000	Diorhabda carinulata	Colorado*	K. Linder_Brown Park Refugee		USFS	Moffat	40.8127	-108.956			No	N/A
		CO	2008		Uzbek	2008-07-29				200	200	Diorhabda carinata	Uzbek	Allen Knutson_Texas A&M		N/A	N/A	N/A	N/A			No	Yes
		CO	2008		Colorado*	2008-07-31				18000	18000	Diorhabda carinulata	Colorado*	Fountain Creek_Bill Alt		Ranch	Pueblo	38.3385	-104.615			Yes	Yes
		CO	2008		Colorado*	2008-07-31				18000	18000	Diorhabda carinulata	Colorado*	Patty Knupp_Boone site		NRCS	Pueblo	38.1998	-104.177			No	N/A
		CO	2008		Colorado*	2008-07-31				5000	5000	Diorhabda carinulata	Colorado*	Stan Young burn		Ranch	Mesa	39.2978	-108.866			Yes	N/A
		CO	2008		Colorado*	2008-07-31				5000	5000	Diorhabda carinulata	Colorado*	Stan Young unburn		Ranch	Mesa	39.306	-108.856			Yes	N/A
		CO	2008		Colorado*	2008-08-01				10000	10000	Diorhabda carinulata	Colorado*	Williams Energy		Business	Garfield	39.4834	-108.062			Yes	N/A
		CO	2008		Colorado*	2008-08-04				10000	10000	Diorhabda carinulata	Colorado*	Michael Daskam_Enstrom_Holly, CO		Ranch	Prowers	38.1011	-102.324			No	Yes
		CO	2008		Crete	2008-08-05				300	300	Diorhabda elongata	Crete	Allard Cosse_Peoria, Ill_USDA_APHIS		N/A	N/A	N/A	N/A			No	Yes
		CO	2008		Colorado*	2008-08-05				20000	20000	Diorhabda carinulata	Colorado*	Misty George_Springfield, CO		Ranch	Prowers	37.6481	-102.592			No	Yes
		CO	2008		Uzbek	2008-08-05				250	250	Diorhabda carinata	Uzbek	Allen Knutson_Texas A&M		N/A	N/A	N/A	N/A			No	Yes
		CO	2008		Colorado*	2008-08-06				8000	8000	Diorhabda carinulata	Colorado*	Flume Canyon		BLM	Mesa	39.151	-108.781			Yes	Yes
		CO	2009		Colorado	2009-06-04				25000	25000	Diorhabda carinulata	Colorado	Fountain Creek_Bill Alt	CO	Ranch	Pueblo	38.3385	-104.615			Yes	Yes
		CO	2009		Colorado	2009-07-07				1000	1000	Diorhabda carinulata	Colorado	Curtis Tichenor	CO	Ranch	Las Animas	37.4185	-103.663			No	N/A
		CO	2009		Colorado	2009-07-07				1000	1000	Diorhabda carinulata	Colorado	Lutz	CO	Ranch	Las Animas	37.2613	-104.268			No	N/A
		CO	2009		Colorado	2009-07-08				1000	1000	Diorhabda carinulata	Colorado	Tom Miller	CO	Ranch	Las Animas	37.2907	-104.318			No	N/A
		CO	2009		Colorado	2009-07-08				1000	1000	Diorhabda carinulata	Colorado	Bill Wilkinson	CO	Ranch	Las Animas	37.3361	-104.162			Yes	Yes
		CO	2009		Colorado	2009-07-08				1000	1000	Diorhabda carinulata	Colorado	Nicol	CO	Ranch	Las Animas	37.2743	-104.371			No	N/A
		CO	2009		Colorado	2009-07-08				1000	1000	Diorhabda carinulata	Colorado	Olguin	CO	Ranch	Las Animas	37.2697	-104.382			No	N/A
		CO	2009		Colorado	2009-07-08				1000	1000	Diorhabda carinulata	Colorado	Hill	CO	Ranch	Las Animas	37.5702	-104.257			No	N/A
		CO	2009		Colorado	2009-07-08				2000	2000	Diorhabda carinulata	Colorado	Billie Adams	CO	Ranch	Las Animas	37.4184	-104.562			No	N/A
		CO	2009		Colorado	2009-07-09				1000	1000	Diorhabda carinulata	Colorado	Wayne Snider	CO	Ranch	Otero	38.147	-104.017			No	N/A
		CO	2009		Colorado	2009-07-09				1000	1000	Diorhabda carinulata	Colorado	Brian Taylor	CO	Ranch	Otero	38.0891	-103.702			No	N/A
		CO	2009		Colorado	2009-07-09				1000	1000	Diorhabda carinulata	Colorado	Zimmerman	CO	Ranch	Otero	38.1101	-103.758			No	N/A
		CO	2009		Colorado	2009-07-20				10000	10000	Diorhabda carinulata	Colorado	Fountain Creek_Bill Alt	CO	Ranch	Pueblo	38.3385	-104.615			Yes	Yes
		CO	2009		Colorado	2009-07-20				10000	10000	Diorhabda carinulata	Colorado	Yatzee	CO	Ranch	Pueblo	38.2516	-104.302			No	N/A
		CO	2009		Colorado	2009-07-21				10000	10000	Diorhabda carinulata	Colorado	City of Fowler	CO	Ranch	Otero	38.147	-104.017			No	N/A
		CO	2009		Colorado	2009-07-21				10000	10000	Diorhabda carinulata	Colorado	Zimmerman	CO	Ranch	Otero	38.1101	-103.758			No	N/A
		CO	2009		Colorado	2009-07-21				10000	10000	Diorhabda carinulata	Colorado	City of Aurora	CO	City of Aurora	Otero	38.0856	-103.703			No	N/A
		CO	2009		Colorado	2009-07-22				10000	10000	Diorhabda carinulata	Colorado	JE Canyon Ranch	CO	Ranch	Las Animas	37.4185	-103.663			Yes	Yes
		CO	2009		Colorado	2009-07-22				10000	10000	Diorhabda carinulata	Colorado	Lutz	CO	Ranch	Las Animas	37.2613	-104.268			No	N/A
		CO	2009		Colorado	2009-07-23				10000	10000	Diorhabda carinulata	Colorado	Bill Wilkinson	CO	Ranch	Las Animas	37.3361	-104.162			Yes	Yes
		CO	2009		Colorado	2009-07-23				10000	10000	Diorhabda carinulata	Colorado	Tom Miller	CO	Ranch	Las Animas	37.2907	-104.318			No	Yes
		CO	2009		Colorado	2009-07-23				10000	10000	Diorhabda carinulata	Colorado	Nicol	CO	Ranch	Las Animas	37.2743	-104.371			No	N/A
		CO	2009		Colorado	2009-07-23				10000	10000	Diorhabda carinulata	Colorado	Olguin	CO	Ranch	Las Animas	37.2641	-104.443			No	N/A
		CO	2009		Colorado	2009-07-23				12000	12000	Diorhabda carinulata	Colorado	Hill	CO	Ranch	Las Animas	37.5702	-104.257			No	N/A
		CO	2009		Colorado	2009-07-23				10000	10000	Diorhabda carinulata	Colorado	Billie Adams	CO	Ranch	Las Animas	37.4184	-104.562			No	N/A
		CO	2009		Colorado	2009-07-24				15000	15000	Diorhabda carinulata	Colorado	Enstrom upper	CO	Ranch	Prowers	38.1002	-102.328			No	Yes
		CO	2009		Colorado	2009-07-24				15000	15000	Diorhabda carinulata	Colorado	Enstrom_lower	CO	Ranch	Prowers	38.1027	-102.349			No	Yes
		CO	2009		Colorado	2009-07-24				23000	23000	Diorhabda carinulata	Colorado	Enstrom	CO	Ranch	Prowers	38.1011	-102.324			No	Yes
		CO	2009		Colorado	2009-07-24				12500	12500	Diorhabda carinulata	Colorado	Daniher	CO	Ranch	Otero	37.748	-103.479			No	N/A
		CO	2009		Colorado	2009-07-25				17500	17500	Diorhabda carinulata	Colorado	Wutton	CO	Ranch	Las Animas	37.5615	-103.644			No	N/A
		CO	2009		Colorado	2009-08-10				5000	5000	Diorhabda carinulata	Colorado	Two Butte State Wildlife Area	CO	State Park	Prowers	37.6481	-102.592			No	N/A
		CO	2009		Colorado	2009-08-10				2500	2500	Diorhabda carinulata	Colorado	City of Aurora	CO	City of Aurora	Otero	38.094	-103.724			No	N/A
		CO	2009		Colorado	2009-08-10				2500	2500	Diorhabda carinulata	Colorado	John Martin Reservior	CO	State Park	Bent	38.0753	-102.957			No	Yes
		CO	2009		Colorado	2009-08-13				8000	8000	Diorhabda carinulata	Colorado	Williams	CO	Ranch	Pueblo	38.5833	-104.634			No	Yes
		CO	2009		Colorado	2009				10000	10000	Diorhabda carinulata	Colorado	TonyArnold	CO	NRCS	Huerfano	37.6579	-104.696			No	N/A
		CO	2009		Colorado	2009				10000	10000	Diorhabda carinulata	Colorado	Tony Arnold	CO	NRCS	Huerfano	37.7482	-104.875			No	N/A
		CO	2010		Colorado	2010-05-25				6000	6000	Diorhabda carinulata	Colorado	City of Grand Junction_Waterway Bridge		City of Grand Junction	Mesa	39.1571	-108.779			No	Yes
		CO	2010		Colorado	2010-05-26				8500	8500	Diorhabda carinulata	Colorado	City of Grand Junction_Waterway Bridge		City of Grand Junction	Mesa	39.1571	-108.779			No	Yes
		CO	2010		Colorado	2010-06-04				10000	10000	Diorhabda carinulata	Colorado	Clifton Sanitation		Sanitation	Mesa	39.0622	-108.448			No	Yes
		CO	2010		Colorado	2010-06-05				41000	41000	Diorhabda carinulata	Colorado	Andrew Norton_Janet/ CSU		CSU	Larimer	N/A	N/A			No	N/A
		CO	2010		Colorado	2010-06-09				10000	10000	Diorhabda carinulata	Colorado	Patty Knupp_Timpas Creek release		USFS	Otero	37.8238	-103.957			No	Yes
		CO	2010		Colorado	2010-06-09				9500	9500	Diorhabda carinulata	Colorado	Patty Knupp_Timpas Creek release		USFS	Otero	37.6933	-103.957			No	Yes
		CO	2010		Colorado	2010-06-08				8000	8000	Diorhabda carinulata	Colorado	Williams Energy		Business	Garfield	39.4834	-108.062			Yes	Yes
		CO	2010		Colorado	2010-06-08				14000	14000	Diorhabda carinulata	Colorado	Matt Scott__East Douglas Creek		Rio Blanco County	Rio Blanco	39.8403	-108.706			Yes	Yes
		CO	2010		Colorado	2010-06-09				10000	10000	Diorhabda carinulata	Colorado	Michael Daskum_Enstrom		Ranch	Prowers	38.1002	-102.328			No	Yes
		CO	2010		Colorado	2010-06-09				1000	1000	Diorhabda carinulata	Colorado	City of Grand Junction_Waterway Bridge		City of Grand Junction	Mesa	39.1571	-108.779			No	Yes
		CO	2010		Colorado	2010-06-09				15500	15500	Diorhabda carinulata	Colorado	Patty Knupp_Bill Alt_Fountain Creek		Ranch	Pueblo	38.3385	-104.615			Yes	Yes
		CO	2010		Colorado	2010-06-11				5000	5000	Diorhabda carinulata	Colorado	Bill Alt_Fountain Creek		Ranch	Pueblo	38.3385	-104.615			Yes	Yes
		CO	2010		Colorado	2010-06-11				5000	5000	Diorhabda carinulata	Colorado	Edmundson property near Horse Creek		Ranch	Crowley	38.305	-103.679			No	Yes
		CO	2010		Colorado	2010-06-11				5000	5000	Diorhabda carinulata	Colorado	Williams Creek off Hanover Rd		N/A	El Paso	38.5814	-104.63			No	N/A
		CO	2010		Colorado	2010-06-17				5000	5000	Diorhabda carinulata	Colorado	Four Mile Watershed #1_ J.R. Phillips		Weed Control	Fremont	38.3869	-105.071			No	N/A
		CO	2010		Colorado	2010-06-17				4900	4900	Diorhabda carinulata	Colorado	Four Mile Watershed #2_ J.R. Phillips		Weed Control	Fremont	38.4349	-105.379			No	N/A
		CO	2010		Colorado	2010-07-14				5000	5000	Diorhabda carinulata	Colorado	City of Grand Junction_Waterway Bridge		City of Grand Junction	Mesa	39.1571	-108.779			No	Yes
		CO	2010		Colorado	2010-07-14				5000	5000	Diorhabda carinulata	Colorado	Mary Grace Mayer_USDA ARS in Sydney, MT		USDA	N/A	N/A	N/A			No	N/A
		CO	2010		Colorado	2010-07-20				10500	10500	Diorhabda carinulata	Colorado	Curtis Tichenor		Ranch	Las Animas	37.4185	-103.663			No	N/A
		CO	2010		Colorado	2010-07-21				10500	10500	Diorhabda carinulata	Colorado	Bill Wilkinson		Ranch	Las Animas	37.3362	-104.164			Yes	Yes
		CO	2010		Colorado	2010-07-21				10500	10500	Diorhabda carinulata	Colorado	Billie Adams		Ranch	Las Animas	37.4184	-104.562			No	N/A
		CO	2010		Colorado	2010-07-21				10500	10500	Diorhabda carinulata	Colorado	Hill		Ranch	Las Animas	37.5702	-104.257			No	N/A
		CO	2010		Colorado	2010-07-21				10000	10000	Diorhabda carinulata	Colorado	Pueblo Reservoir upper		State Park	Pueblo	38.3351	-104.924			No	N/A
		CO	2010		Colorado	2010-07-21				10500	10500	Diorhabda carinulata	Colorado	Tom Miller		Ranch	Las Animas	37.2907	-104.318			No	N/A
		CO	2010		Colorado	2010-07-21				10500	10500	Diorhabda carinulata	Colorado	Nicol		Ranch	Las Animas	37.2743	-104.371			No	N/A
		CO	2010		Colorado	2010-07-21				10500	10500	Diorhabda carinulata	Colorado	Olguin		Ranch	Las Animas	37.2697	-104.382			No	N/A
		CO	2010		Colorado	2010-07-22				9000	9000	Diorhabda carinulata	Colorado	Four Mile Watershed #1_ J.R. Phillips		Weed Control	Fremont	38.3869	-105.071			No	N/A
		CO	2010		Colorado	2010-07-22				10000	10000	Diorhabda carinulata	Colorado	Four Mile Watershed #2_ J.R. Phillips		Weed Control	Fremont	38.4349	-105.379			No	N/A
		CO	2010		Colorado	2010-07-22				10500	10500	Diorhabda carinulata	Colorado	Brian Taylor		Ranch	Otero	38.0891	-103.702			No	N/A
		CO	2010		Colorado	2010-07-22				10500	10500	Diorhabda carinulata	Colorado	Wutton		Ranch	Las Animas	37.5615	-103.644			No	N/A
		CO	2010		Colorado	2010-07-22				21000	21000	Diorhabda carinulata	Colorado	Zimmerman		Ranch	Otero	38.1101	-103.758			No	N/A
		CO	2010		Colorado	2010-07-22				10500	10500	Diorhabda carinulata	Colorado	City of Fowler		N/A	Otero	38.147	-104.017			No	N/A
		CO	2010		Colorado	2010-07-23				40000	40000	Diorhabda carinulata	Colorado	Michael Daskum_Enstrom		Ranch	Prowers	38.1002	-102.328			No	Yes
		CO	2010		Colorado	2010-07-23				5000	5000	Diorhabda carinulata	Colorado	Horse Creek		N/A	Crowley	38.305	-103.679			No	Yes
		CO	2010		Colorado	2010-07-20				5000	5000	Diorhabda carinulata	Colorado	City of Grand Junction_Waterway Bridge		City of Grand Junction	Mesa	39.1571	-108.779			No	Yes
		CO	2010		Colorado	2010-07-23				40000	40000	Diorhabda carinulata	Colorado	Matt Scott on Douglas Creek		NRCS	Rio Blanco	39.8403	-108.706			Yes	Yes
		CO	2010		Colorado	2010-07-26				5000	5000	Diorhabda carinulata	Colorado	Phyliss Lake		Ranch	Rio Blanco	N/A	N/A			No	N/A
		CO	2010		Colorado	2010-07-28				10000	10000	Diorhabda carinulata	Colorado	Williams Creek off Hanover Rd		N/A	El Paso	38.5814	-104.63			No	N/A
		CO	2010		Colorado	2010-07-28				10000	10000	Diorhabda carinulata	Colorado	Pueblo Reservoir upper		State Park	Pueblo	38.3351	-104.924			No	N/A
		CO	2010		Colorado	2010-07-29				10000	10000	Diorhabda carinulata	Colorado	Four Mile Watershed 3_ J.R. Phillips		Weed Control	Fremont	38.5171	-105.213			No	N/A
		CO	2010		Colorado	2010-07-29				10000	10000	Diorhabda carinulata	Colorado	Apishapa River south of Fowler		N/A	Huerfano	37.4661	-104.706			No	N/A
		CO	2010		Colorado	2010-07-28				34000	34000	Diorhabda carinulata	Colorado	Tony Arnold		NRCS	Huerfano	37.6579	-104.696			No	N/A
		CO	2010		Colorado	2010-08-06				10000	10000	Diorhabda carinulata	Colorado	Steve Anthony		Weed Control	Garfield	N/A	N/A			No	N/A
		CO	2010		Colorado	2010-09-11				89	89	Diorhabda carinulata	Colorado	Botanical Garden		N/A	N/A	N/A	N/A			No	N/A
		CO	2010		Colorado	2010-09-23				200	200	Diorhabda carinulata	Colorado	Tamarisk Coalition display		N/A	N/A	N/A	N/A			No	N/A
		CO	2011		Colorado	2011-06-08				2573	2573	Diorhabda carinulata	Colorado	Tony Arnold		State	Huerfano	37.6579	-104.696			No	N/A
		CO	2011		Colorado	2011-07-20				12000	12000	Diorhabda carinulata	Colorado	Paonia		N/A	Delta	N/A	N/A			No	N/A
		CO	2011		Colorado	2011-07-22				40000	40000	Diorhabda carinulata	Colorado	Horse Creek		Private	Crowley	38.305	-103.679			No	Yes
		CO	2011		Colorado	2011-08-03				5000	5000	Diorhabda carinulata	Colorado	Montana	MT - but not a field release	N/A	N/A	N/A	N/A			No	N/A
		CO	2011		Colorado	2011-08-03				10000	10000	Diorhabda carinulata	Colorado	Matt Scott__East Douglas Creek		County	Rio Blanco	39.8403	-108.706			Yes	Yes
		CO	2011		Colorado	2011-08-09				5000	5000	Diorhabda carinulata	Colorado	Paonia		N/A	Delta	N/A	N/A			No	N/A
		CO	2011		Colorado	2011-08-09				35000	35000	Diorhabda carinulata	Colorado	Brain W.		N/A	N/A	N/A	N/A			No	N/A
		CO	2011		Colorado	2011-08-09				7000	7000	Diorhabda carinulata	Colorado	Paonia_Webb C		N/A	N/A	N/A	N/A			No	N/A
		CO	2011		Colorado	2011-08-10				12500	12500	Diorhabda carinulata	Colorado	Tony Arnold		State	Huerfano	37.7482	-104.875			No	N/A
		CO	2011		Colorado	2011-08-10				12500	12500	Diorhabda carinulata	Colorado	Tony Arnold		State	Huerfano	37.6579	-104.696			No	N/A
		CO	2011		Colorado	2011-08-10				22500	22500	Diorhabda carinulata	Colorado	Michael Daskum_Enstrom		Private	Prowers	38.1002	-102.328			No	Yes
		CO	2011		Colorado	2011-08-22		1500		1000	2500	Diorhabda carinulata	Colorado	Arkansas Conservation		State	Pueblo	38.4708	-104.482			No	N/A
		CO	2012		Colorado	2012-05-04				10000	10000	Diorhabda carinulata	Colorado	Scott Nielson_CSU		Education	Larimer	N/A	N/A			No	Yes
		CO	2012		Colorado	2012-05-08				16000	16000	Diorhabda carinulata	Colorado	Tony Arnold		State	Huerfano	37.6579	-104.696			No	N/A
		CO	2012		Colorado	2012-05-09				15000	15000	Diorhabda carinulata	Colorado	Michael Daskum_Enstrom		Private	Prowers	38.1008	-102.345			No	Yes
		CO	2012		Colorado	2012-05-12				44000	44000	Diorhabda carinulata	Colorado	Michael Daskum_Enstrom		Private	Prowers	38.1008	-102.345			No	Yes
		CO	2012		Colorado	2012-05-17				20000	20000	Diorhabda carinulata	Colorado	Michael Daskum_Enstrom		Private	Prowers	38.1008	-102.345			No	Yes
		CO	2012		Colorado	2012-05-22				10000	10000	Diorhabda carinulata	Colorado	Steve Anthony		County	Garfield	N/A	N/A			No	N/A
		CO	2012		Colorado	2012-06-05				14500	14500	Diorhabda carinulata	Colorado	Tony Arnold		State	Huerfano	37.7482	-104.875			No	N/A
		CO	2012		Colorado	2012-07-05				70500	70500	Diorhabda carinulata	Colorado	Michael Daskum_Enstrom		Private	Prowers	38.1008	-102.345			No	Yes
		CO	2012		Colorado	2012-07-11				27500	27500	Diorhabda carinulata	Colorado	Tony Arnold		State	Huerfano	37.7482	-104.875			No	N/A
		CO	2012		Colorado	2012-07-11				21000	21000	Diorhabda carinulata	Colorado	Tony Arnold		State	Huerfano	37.6579	-104.696			No	N/A
		CO	2012		Colorado	2012-07-24				7500	7500	Diorhabda carinulata	Colorado	Michael Daskum_Enstrom		Private	Prowers	38.1008	-102.345			No	Yes
		CO	2012		Colorado	2012-07-25				10000	10000	Diorhabda carinulata	Colorado	Pickewire monitoring site		State	Las Animas	37.5599	-103.652			Yes	Yes
		CO	2012		Colorado	2012-07-26				3000	3000	Diorhabda carinulata	Colorado	Lana Pearson_Rocky Ford		State	Otero	38.1408	-104.021			No	N/A
		CO	2012		Colorado	2012-07-19				5000	5000	Diorhabda carinulata	Colorado	Kevin Delaney_Montana		N/A	N/A	N/A	N/A			No	N/A
		CO	2012		Colorado	2012-07-31				12000	12000	Diorhabda carinulata	Colorado	Lana Pearson_Rocky Ford		State	Otero	38.1407	-104.022			No	N/A
		CO	2012		Colorado	2012-07-31				15000	15000	Diorhabda carinulata	Colorado	Lana Pearson_Rocky Ford		State	Otero	38.1407	-104.02			No	N/A
		CO	2012		Colorado	2012-07-31				10000	10000	Diorhabda carinulata	Colorado	Lana Pearson_Rocky Ford		State	Otero	38.1408	-104.021			No	N/A
		CO	2012		Colorado	2012-08-01				5000	5000	Diorhabda carinulata	Colorado	Kevin Delaney_Montana		N/A	N/A	N/A	N/A			No	N/A
		CO	2012		Colorado	2012-08-08				42500	42500	Diorhabda carinulata	Colorado	John Martin Reservoir		State	Bent	38.0753	-102.957			No	Yes
		CO	2012		Colorado	2012-08-13				97500	97500	Diorhabda carinulata	Colorado	Michael Daskum_Enstrom		Private	Prowers	38.1008	-102.345			No	Yes
		CO	2012		Colorado	2012-08-17				10500	10500	Diorhabda carinulata	Colorado	Lana Pearson_Rocky Ford		State	Otero	38.1408	-104.021			No	N/A
		CO	2013		Colorado	2013-06-05				8000	8000	Diorhabda carinulata	Colorado	Mary Mayer_USDA ARS in Sydney, MT		Federal	N/A	N/A	N/A			No	N/A
		CO	2013		Colorado	2013-06-12				4000	4000	Diorhabda carinulata	Colorado	Marvin Watson_Eads		State	Kiowa	38.2816	-102.764			No	Yes
		CO	2013		Colorado	2013-06-12				2000	2000	Diorhabda carinulata	Colorado	Marvin Watson_Queens Reservior		State	Kiowa	38.3442	-102.677			No	Yes
		CO	2013		Colorado	2013-06-12				8000	8000	Diorhabda carinulata	Colorado	Marvin Watson NRSC @ Sweet Water		State	Kiowa	38.3125	-102.79			No	Yes
		CO	2013		Colorado	2013-06-13				6000	6000	Diorhabda carinulata	Colorado	Rush Creek #1 _ Aaron		Private	Cheyenne	38.6541	-102.969			Yes	No
		CO	2013		Colorado	2013-06-13				6000	6000	Diorhabda carinulata	Colorado	Rush Creek #2 _ Aaron		Private	Cheyenne	38.6654	-103.008			No	No
		CO	2013		Colorado	2013-07-10				2000	2000	Diorhabda carinulata	Colorado	Eric Lane for Steve Ryder		State	N/A	N/A	N/A			No	N/A
		CO	2013		Colorado	2013-07-10				20000	20000	Diorhabda carinulata	Colorado	Patty Knupp		State	Pueblo	38.2598	-104.486			No	N/A
		CO	2013		Colorado	2013-07-09				33333	33333	Diorhabda carinulata	Colorado	Lana Pearson_Rocky Ford		State	Otero	38.1408	-104.021			No	N/A
		CO	2013		Colorado	2013-07-09				33333	33333	Diorhabda carinulata	Colorado	Lana Pearson_Rocky Ford		State	Otero	38.1407	-104.022			No	N/A
		CO	2013		Colorado	2013-07-09				33334	33334	Diorhabda carinulata	Colorado	Lana Pearson_Rocky Ford		State	Otero	38.1407	-104.02			No	N/A
		CO	2013		Colorado	2013-07-10				64166	64166	Diorhabda carinulata	Colorado	Marvin Watson_Eads		State	Kiowa	38.2816	-102.764			No	Yes
		CO	2013		Colorado	2013-07-10				64167	64167	Diorhabda carinulata	Colorado	Marvin Watson_Queens Reservior		State	Kiowa	38.3442	-102.677			No	Yes
		CO	2013		Colorado	2013-07-10				64167	64167	Diorhabda carinulata	Colorado	Marvin Watson NRSC @ Sweet Water		State	Kiowa	38.3125	-102.79			No	Yes
		CO	2013		Colorado	2013-07-15				7500	7500	Diorhabda carinulata	Colorado	Mary Mayer in Sydney, MT	MT - but not a field release	Federal	N/A	N/A	N/A			No	N/A
		CO	2013		Colorado	2013-07-16				20000	20000	Diorhabda carinulata	Colorado	Carl Nilson		State	Delta	38.745	-108.122			No	No
		CO	2013		Colorado	2013-07-16				7500	7500	Diorhabda carinulata	Colorado	Lana Pearson_Rocky Ford		State	Otero	37.8639	-103.741			No	N/A
		CO	2013		Colorado	2013-07-16				7500	7500	Diorhabda carinulata	Colorado	Lana Pearson_Rocky Ford		State	Otero	37.7963	-103.747			No	N/A
		CO	2013		Colorado	2013-07-16				7500	7500	Diorhabda carinulata	Colorado	Lana Pearson_Rocky Ford		State	Otero	37.9113	-103.76			No	N/A
		CO	2013		Colorado	2013-07-16				7500	7500	Diorhabda carinulata	Colorado	Lana Pearson_Rocky Ford		State	Otero	37.9111	-103.773			No	N/A
		CO	2013		Colorado	2013-07-16				7500	7500	Diorhabda carinulata	Colorado	Lana Pearson_Rocky Ford		State	Otero	37.9111	-103.773			No	N/A
		CO	2013		Colorado	2013-07-16				7500	7500	Diorhabda carinulata	Colorado	Lana Pearson_Rocky Ford		State	Otero	37.9111	-103.773			No	N/A
		CO	2013		Colorado	2013-07-16				7500	7500	Diorhabda carinulata	Colorado	Lana Pearson_Rocky Ford		State	Otero	37.9107	-103.765			No	N/A
		CO	2013		Colorado	2013-07-16				7500	7500	Diorhabda carinulata	Colorado	Lana Pearson_Rocky Ford		State	Otero	38.0512	-103.718			No	N/A
		CO	2013		Colorado	2013-07-16				20000	20000	Diorhabda carinulata	Colorado	Katlyn_Rocky Fory		State	Otero	38.0512	-103.718			No	N/A
		CO	2013		Colorado	2013-07-17				20000	20000	Diorhabda carinulata	Colorado	Rush Creek #1 _ Aaron		Private	Cheyenne	38.6541	-102.969			Yes	No
		CO	2013		Colorado	2013-07-17				20000	20000	Diorhabda carinulata	Colorado	Rush Creek #2 _ Aaron		Private	Cheyenne	38.6654	-103.008			No	No
		CO	2013		Colorado	2013-07-17				20000	20000	Diorhabda carinulata	Colorado	Shelly Simmons at River Canyon Ranch		County	Las Animas	37.2183	-104.211			No	N/A
		CO	2013		Colorado	2013-07-17				100000	100000	Diorhabda carinulata	Colorado	Shelly Simmons at John Martin Reservior		County	Bent	38.0753	-102.957			No	Yes
		CO	2013		Colorado	2013-07-26				7500	7500	Diorhabda carinulata	Colorado	Bob Chilson released by Cecily Mui with CDA		Private	Morgan	40.2778	-103.885			No	N/A
		CO	2013		Colorado	2013-07-26				7500	7500	Diorhabda carinulata	Colorado	Dan Kendrick released by Cecily Mui with CDA		Private	Morgan	40.3013	-103.698			No	N/A
		CO	2013		Colorado	2013-08-18				100	100	Diorhabda carinulata	Colorado	CDA_State Fair		State	Pueblo	N/A	N/A			No	N/A
		CO	2014		Colorado	2014-07-15				60000	60000	Diorhabda carinulata	Colorado	Keith James_new monitoring site on Rush Creek		Private	Lincoln	38.795	-103.499			Yes	No
		CO	2014		Colorado	2014-07-16				20000	20000	Diorhabda carinulata	Colorado	Florence and Evenette Jackson in Smith Canyon		Private	Las Animas	37.5432	-103.425			No	Yes
		CO	2014		Colorado	2014-07-16				40000	40000	Diorhabda carinulata	Colorado	Calvin Feik #1		Private	Bent	38.0448	-103.21			No	N/A
		CO	2014		Colorado	2014-07-16				40000	40000	Diorhabda carinulata	Colorado	Calvin Feik #2		Private	Bent	38.063	-103.181			No	N/A
		CO	2014		Colorado	2014-07-16				20000	20000	Diorhabda carinulata	Colorado	Mary Rhoades		N/A	Kiowa	38.6417	-102.645			No	N/A
		CO	2014		Colorado	2014-07-16				20000	20000	Diorhabda carinulata	Colorado	Mary Rhoades		N/A	Kiowa	38.6706	-102.635			No	N/A
		CO	2014		Colorado	2014-07-18				40000	40000	Diorhabda carinulata	Colorado	Larimer County release performed by John K		County	Larimer	40.6619	-105.133			No	N/A
		CO	2014		Colorado	2014-07-18				40000	40000	Diorhabda carinulata	Colorado	Morgan County release performed by John K		County	Morgan	40.3231	-103.925			No	N/A
		CO	2014		Colorado	2014-08-06				4500	4500	Diorhabda carinulata	Colorado	Silt Preserve		County	Garfield	39.5381	-107.657			No	No
		CO	2015		Colorado	2015-07-28				4500	4500	Diorhabda carinulata	Colorado	Bill Bledsoe_ranch owner		Private	Lincoln	38.9514	-103.108			No	N/A
		CO	2015		Colorado	2015-07-28				5000	5000	Diorhabda carinulata	Colorado	Jack Irby		Private	La Plata	37.2296	-107.996			No	N/A
		CO	2015		Colorado	2015-07-29				7000	7000	Diorhabda carinulata	Colorado	Justin Musser		County	Montrose	38.6493	-107.968			No	No
		CO	2015		Colorado	2015-08-04				3200	3200	Diorhabda carinulata	Colorado	Kenith Forman		N/A	Mesa	39.0993	-108.484			No	No
		CO	2016		Colorado	2016-08-02				28500	28500	Diorhabda carinulata	Colorado	Patty Knupp		State	Pueblo	38.4557	-104.433			No
		CO	2016		Colorado	2016-08-02				20000	20000	Diorhabda carinulata	Colorado	Keith James		Private	Lincoln	38.795	-103.499			Yes
		CO	2016		Colorado	2016-08-03				10000	10000	Diorhabda carinulata	Colorado	Richard Romano_Copper Gulch		Private	Fremont	38.4346	-105.38			No
		CO	2016		Colorado	2016-08-03				10000	10000	Diorhabda carinulata	Colorado	Richard Romano_Fourmile Creek		Private	Fremont	38.5173	-105.213			No
		CO	2016		Colorado	2016-08-03				10000	10000	Diorhabda carinulata	Colorado	Richard Romano_Low Back Creek		Private	Fremont	38.3105	-105.049			No
		CO	2016		Colorado	2016-08-03				20000	20000	Diorhabda carinulata	Colorado	Matt Scott		County	Rio Blanco	N/A	N/A			Yes
		CO	2016		Colorado	2016-08-04				23500	23500	Diorhabda carinulata	Colorado	John Negley_Sweetwater site		Private	Kiowa	38.3128	-102.79			No
		CO	2016		Colorado	2016-08-09				10000	10000	Diorhabda carinulata	Colorado	Toby Johnson_Rush Creek site		Private	Cheyenne	38.654	-102.969			Yes
		CO	2016		Colorado	2016-08-10				2500	2500	Diorhabda carinulata	Colorado	Mike Pollart_Blue Lake		State	Kiowa	38.2716	-103.237			No
		CO	2016		Colorado	2016-08-10				2500	2500	Diorhabda carinulata	Colorado	Mike Pollart_Sweet water		Private	Kiowa	38.3128	-102.79			Yes
		CO	2016		Colorado	2016-08-11				1000	1000	Diorhabda carinulata	Colorado	Howard Wilson #1		State	Baca	37.3837	-102.447			No
		CO	2016		Colorado	2016-08-11				1000	1000	Diorhabda carinulata	Colorado	Howard Wilson #2		State	Baca	37.3853	-102.51			No
		CO	2016		Colorado	2016-08-11				1000	1000	Diorhabda carinulata	Colorado	Howard Wilson #3		State	Baca	37.3837	-102.448			No	N/A
		CO	2016		Colorado	2016-08-11				1000	1000	Diorhabda carinulata	Colorado	Howard Wilson #4		State	Baca	37.3838	-102.442			No	N/A
		CO	2016		Colorado	2016-08-11				1000	1000	Diorhabda carinulata	Colorado	Howard Wilson #5		State	Baca	37.3683	-102.428			No	N/A
		CO	2016		Colorado	2016-08-11				1000	1000	Diorhabda carinulata	Colorado	Howard Wilson #6		State	Baca	37.3665	-102.35			No	N/A
		CO	2016		Colorado	2016-08-11				1000	1000	Diorhabda carinulata	Colorado	Howard Wilson #7		State	Baca	37.3878	-102.616			No	N/A
		CO	2016		Colorado	2016-08-11				1000	1000	Diorhabda carinulata	Colorado	Howard Wilson #8		State	Baca	37.368	-102.335			No	N/A
		CO	2016		Colorado	2016-08-11				1000	1000	Diorhabda carinulata	Colorado	Howard Wilson #9		State	Baca	37.368	-102.304			No	N/A
		CO	2016		Colorado	2016-08-11				1000	1000	Diorhabda carinulata	Colorado	Howard Wilson #10		State	Baca	37.3865	-102.615			No	N/A
		CO	2016		Colorado	2016-08-16				5000	5000	Diorhabda carinulata	Colorado	Keith James		Private	Lincoln	38.795	-103.499			Yes	No
		CO	2016		Colorado	2016-08-24				9000	9000	Diorhabda carinulata	Colorado	Toby Johnson_Rush Creek site		Private	Cheyenne	38.654	-102.969			Yes	No
		CO	2016		Colorado	2016-08-26				5000	5000	Diorhabda carinulata	Colorado	Jack Irby		Private	La Plata	N/A	N/A			No	N/A
		CO	2016		Colorado	2016-08-27				5000	5000	Diorhabda carinulata	Colorado	John Negley_Sweetwater site		Private	Kiowa	38.3128	-102.79			Yes	Yes
		CO	2016		Colorado	2016-08-28				9500	9500	Diorhabda carinulata	Colorado	Lana Pearson_Rocky Ford		State	Otero	38.3128	-102.79			No	N/A
		CO	2017		Colorado	2017-07-11				10000	10000	Diorhabda carinulata	Colorado	Amy Smith		Private	La Plata	N/A	N/A			No
		CO	2017		Colorado	2017-07-11				10000	10000	Diorhabda carinulata	Colorado	Shelly Rullestad		Private	Dolores	N/A	N/A			No
		CO	2017		Colorado	2017-07-11				25000	25000	Diorhabda carinulata	Colorado	Stan Young burn		Private	Mesa	39.2978	-108.866			Yes
		CO	2017		Colorado	2017-07-11				25000	25000	Diorhabda carinulata	Colorado	Stan Young Unburn		Private	Mesa	39.306	-108.856			Yes
		CO	2017		Colorado	2017-07-11				15000	15000	Diorhabda carinulata	Colorado	Bonnie Loving		County	Montezuma	37.3409	-108.804			No
		CO	2017		Colorado	2017-07-11				15000	15000	Diorhabda carinulata	Colorado	Bonnie Loving		County	Montezuma	37.3357	-108.737			No
		CO	2017		Colorado	2017-07-12				50000	50000	Diorhabda carinulata	Colorado	Justin Musser		County	Montrose	38.451	-107.874			No	No
		CO	2017		Colorado	2017-07-12				30000	30000	Diorhabda carinulata	Colorado	Justin Musser		County	Montrose	38.6493	-107.968			No	No
		CO	2017		Colorado	2017-07-13				50000	50000	Diorhabda carinulata	Colorado	Rattle snake gulch along Gunnison River		Federal	Mesa	38.7587	-108.243			Yes	Yes
		CO	2017		Colorado	2017-07-17				20000	20000	Diorhabda carinulata	Colorado	Richard Romano		County	Fremont	38.4342	-105.381			No	N/A
		CO	2017		Colorado	2017-07-17				20000	20000	Diorhabda carinulata	Colorado	Richard Romano		County	Fremont	38.3664	-105.109			No	N/A
		CO	2017		Colorado	2017-07-17				20000	20000	Diorhabda carinulata	Colorado	Richard Romano		County	Fremont	38.38	-105.09			No	N/A
		CO	2017		Colorado	2017-07-17				20000	20000	Diorhabda carinulata	Colorado	Levy Montoya		Federal	Las Animas	37.2286	-104.329			No	N/A
		CO	2017		Colorado	2017-07-17				20000	20000	Diorhabda carinulata	Colorado	Levy Montoya		Federal	Las Animas	37.1557	-104.184			No	N/A
		CO	2017		Colorado	2017-07-17				20000	20000	Diorhabda carinulata	Colorado	Levy Montoya		Federal	Las Animas	37.1412	-104.184			No	N/A
		CO	2017		Colorado	2017-07-17				20000	20000	Diorhabda carinulata	Colorado	Levy Montoya		Federal	Las Animas	37.1557	-104.184			No	N/A
		CO	2017		Colorado	2017-07-19				20000	20000	Diorhabda carinulata	Colorado	J.R. Thompson		County	Fremont	N/A	N/A			No	N/A
		CO	2017		Colorado	2017-07-20				10000	10000	Diorhabda carinulata	Colorado	Carla DeYoung		N/A	Garfield	N/A	N/A			No	N/A
		CO	2017		Colorado	2017-07-20				30000	30000	Diorhabda carinulata	Colorado	Bill Wilkinson		Private	Las Animas	37.3362	-104.164			Yes	Yes
		CO	2017		Colorado	2017-07-26				20000	20000	Diorhabda carinulata	Colorado	John Negley_Sweetwater site		Private	Kiowa	38.3128	-102.79			No	Yes
		CO	2017		Colorado	2017-07-26				50000	50000	Diorhabda carinulata	Colorado	Keith James		Private	Lincoln	38.795	-103.499			Yes	No
		CO	2017		Colorado	2017-07-27				20000	20000	Diorhabda carinulata	Colorado	Michael Daskam_Enstrom_Holly, CO		Private	Prowers	38.1002	-102.328			No	Yes
		CO	2017		Colorado	2017-07-27				70000	70000	Diorhabda carinulata	Colorado	Bill Wilkinson		Private	Las Animas	37.3362	-104.164			Yes	Yes
		MT	2004		Fukang (Lovell, WY)	1905-06-26				215000	215000	Diorhabda carinulata	Fukang (Lovell, WY)	Fort Peck - Charles M. Russell Wildlife Refuge	MT		Valley				Dave Kazmer	Yes	N/A
