# Supplementary material for: Hybridization and range expansion in tamarisk beetles (Diorhabda spp.) introduced to North America for classical biological control
Source: Evol Appl. 2021 Dec 28;15(1):60–77. doi: 10.1111/eva.13325 (PMC8792477; doi:10.1111/eva.13325)
Supplement: Supplementary file 3 — Table S3 [file EVA-15-60-s001.csv]

	sampID	elongata_L	elongata_H	sublineata_L	sublineata_H	carinulata_L	carinulata_H	carinata_L	carinata_H	elongata	sublineata	carinulata	carinata	popID
1	D1	0.999	1	0	0.001	0	0.001	0	0.001	1	0	0	0	38CR
2	D12	0.998	1	0	0.001	0	0.001	0	0.001	1	0	0	0	41CR
3	D13	0.998	1	0	0.001	0	0.001	0	0.001	1	0	0	0	41CR
4	D15_rep	0.953	0.985	0	0.002	0.015	0.046	0	0.001	0.97	0	0.03	0	41CR
5	D16	0.999	1	0	0.001	0	0.001	0	0.001	1	0	0	0	41CR
6	D17	0.989	1	0	0.005	0	0.001	0	0.005	0.998	0.001	0	0.001	43GR
7	D18	0.998	1	0	0.001	0	0.001	0	0.001	1	0	0	0	43GR
8	D19	0.998	1	0	0.001	0	0.001	0	0.001	1	0	0	0	43GR
9	D2	0.999	1	0	0.001	0	0.001	0	0.001	1	0	0	0	38CR
10	D20	0.998	1	0	0.001	0	0.001	0	0.001	1	0	0	0	43GR
11	D21	0.997	1	0	0.001	0	0.001	0	0.001	1	0	0	0	44GR
12	D22	0.998	1	0	0.001	0	0.001	0	0.001	1	0	0	0	44GR
13	D23	0.998	1	0	0.001	0	0.001	0	0.001	1	0	0	0	44GR
14	D24_rep	0.91	0.951	0	0.001	0.049	0.089	0	0.001	0.931	0	0.068	0	44GR
15	D27	0.998	1	0	0.001	0	0.001	0	0.001	1	0	0	0	44GR
16	D3	0.998	1	0	0.001	0	0.001	0	0.001	1	0	0	0	38CR
17	D33	0.998	1	0	0.001	0	0.001	0	0.001	1	0	0	0	43GR
18	D34	0.999	1	0	0.001	0	0.001	0	0.001	1	0	0	0	43GR
19	D35	0.998	1	0	0.001	0	0.001	0	0.001	1	0	0	0	43GR
20	D37	0.999	1	0	0.001	0	0.001	0	0.001	1	0	0	0	44GR
21	D38	0.998	1	0	0.001	0	0.001	0	0.001	1	0	0	0	44GR
22	D39	0.998	1	0	0.001	0	0.001	0	0.001	1	0	0	0	44GR
23	D4	0.998	1	0	0.001	0	0.001	0	0.001	1	0	0	0	38CR
24	D40	0.998	1	0	0.001	0	0.001	0	0.001	1	0	0	0	44GR
25	D41	0.998	1	0	0.001	0	0.001	0	0.001	1	0	0	0	41CR
26	D42	0.998	1	0	0.001	0	0.001	0	0.001	1	0	0	0	41CR
27	D43	0.998	1	0	0.001	0	0.001	0	0.001	1	0	0	0	41CR
28	D44	0.999	1	0	0.001	0	0.001	0	0.001	1	0	0	0	41CR
29	D46	0.997	1	0	0.001	0	0.001	0	0.001	1	0	0	0	37CR
30	D47	0.998	1	0	0.001	0	0.001	0	0.001	1	0	0	0	37CR
31	D48	0.999	1	0	0.001	0	0.001	0	0.001	1	0	0	0	37CR
32	D49	0.998	1	0	0.001	0	0.001	0	0.001	1	0	0	0	38CR
33	D5	0.999	1	0	0.001	0	0.001	0	0.001	1	0	0	0	39CR
34	D50	0.999	1	0	0.001	0	0.001	0	0.001	1	0	0	0	38CR
35	D51	0.998	1	0	0.001	0	0.001	0	0.001	1	0	0	0	38CR
36	D52	0.999	1	0	0.001	0	0.001	0	0.001	1	0	0	0	38CR
37	D53	0.999	1	0	0.001	0	0.001	0	0.001	1	0	0	0	39CR
38	D54	0.998	1	0	0.001	0	0.001	0	0.001	1	0	0	0	39CR
39	D55	0.998	1	0	0.001	0	0.001	0	0.001	1	0	0	0	39CR
40	D56	0.999	1	0	0.001	0	0.001	0	0.001	1	0	0	0	39CR
41	D57	0.998	1	0	0.001	0	0.001	0	0.001	1	0	0	0	41CR
42	D58	0.998	1	0	0.001	0	0.001	0	0.001	1	0	0	0	41CR
43	D59	0.998	1	0	0.001	0	0.001	0	0.001	1	0	0	0	41CR
44	D6	0.999	1	0	0.001	0	0.001	0	0.001	1	0	0	0	39CR
45	D60	0.998	1	0	0.001	0	0.001	0	0.001	1	0	0	0	41CR
46	D61	0.999	1	0	0.001	0	0.001	0	0.001	1	0	0	0	43GR
47	D62	0.998	1	0	0.001	0	0.001	0	0.001	1	0	0	0	43GR
48	D63	0.998	1	0	0.001	0	0.001	0	0.001	1	0	0	0	43GR
49	D64	0.998	1	0	0.001	0	0.001	0	0.001	1	0	0	0	43GR
50	D65_rep	0.97	1	0	0.012	0	0.029	0	0.001	0.989	0.002	0.01	0	44GR
51	D7	0.999	1	0	0.001	0	0.001	0	0.001	1	0	0	0	39CR
52	D71_rep	0.988	1	0	0.001	0	0.012	0	0.001	0.998	0	0.002	0	37CR
53	D72	0.997	1	0	0.001	0	0.001	0	0.001	1	0	0	0	37CR
54	D73	0.998	1	0	0.001	0	0.001	0	0.001	1	0	0	0	38CR
55	D75	0.998	1	0	0.001	0	0.001	0	0.001	1	0	0	0	38CR
56	D76	0.998	1	0	0.001	0	0.001	0	0.001	1	0	0	0	38CR
57	D77	0.998	1	0	0.001	0	0.001	0	0.001	1	0	0	0	39CR
58	D78	0.999	1	0	0.001	0	0.001	0	0.001	1	0	0	0	39CR
59	D79	0.998	1	0	0.001	0	0.001	0	0.001	1	0	0	0	39CR
60	D8	0.999	1	0	0.001	0	0.001	0	0.001	1	0	0	0	39CR
61	D80	0.999	1	0	0.001	0	0.001	0	0.001	1	0	0	0	39CR
62	D81	0.999	1	0	0.001	0	0.001	0	0.001	1	0	0	0	41CR
63	D82	0.998	1	0	0.001	0	0.001	0	0.001	1	0	0	0	41CR
64	D83	0.999	1	0	0.001	0	0.001	0	0.001	1	0	0	0	41CR
65	D84	0.998	1	0	0.001	0	0.001	0	0.001	1	0	0	0	41CR
66	D85	0.998	1	0	0.001	0	0.001	0	0.001	1	0	0	0	43GR
67	D86	0.998	1	0	0.001	0	0.001	0	0.001	1	0	0	0	43GR
68	D87	0.998	1	0	0.001	0	0.001	0	0.001	1	0	0	0	43GR
69	D88	0.998	1	0	0.001	0	0.001	0	0.001	1	0	0	0	43GR
70	D89	0.998	1	0	0.001	0	0.001	0	0.001	1	0	0	0	44GR
71	D90	0.997	1	0	0.001	0	0.001	0	0.001	1	0	0	0	44GR
72	D91	0.998	1	0	0.001	0	0.001	0	0.001	1	0	0	0	44GR
73	D92	0.997	1	0	0.001	0	0.001	0	0.001	1	0	0	0	44GR
74	D93	0.998	1	0	0.001	0	0.001	0	0.001	1	0	0	0	44GR
75	D94	0.998	1	0	0.001	0	0.001	0	0.001	1	0	0	0	44GR
76	E1	0	0.001	0	0.001	0.999	1	0	0.001	0	0	1	0	1WY
77	E10	0	0.001	0	0.001	0.999	1	0	0.001	0	0	1	0	32UT
78	E11	0	0.001	0	0.001	0.999	1	0	0.001	0	0	1	0	32UT
79	E12	0	0.001	0	0.001	0.999	1	0	0.001	0	0	1	0	32UT
80	E13	0	0.001	0	0.001	0.999	1	0	0.001	0	0	1	0	1WY
81	E15_rep	0	0.001	0	0.001	0.999	1	0	0.001	0	0	1	0	1WY
82	E17	0	0.001	0	0.001	0.999	1	0	0.001	0	0	1	0	34UT
83	E18	0	0.001	0	0.001	0.999	1	0	0.001	0	0	1	0	34UT
84	E19	0	0.001	0	0.001	0.999	1	0	0.001	0	0	1	0	34UT
85	E20	0	0.001	0	0.001	0.999	1	0	0.001	0	0	1	0	34UT
86	E21	0	0.001	0	0.001	0.999	1	0	0.001	0	0	1	0	32UT
87	E22	0	0.001	0	0.001	0.999	1	0	0.001	0	0	1	0	32UT
88	E23	0	0.001	0	0.001	0.999	1	0	0.001	0	0	1	0	32UT
89	E24_rep	0	0.001	0	0.001	0.999	1	0	0.001	0	0	1	0	32UT
90	E25	0	0.001	0	0.001	0.999	1	0	0.001	0	0	1	0	1WY
91	E26	0	0.001	0	0.001	0.999	1	0	0.001	0	0	1	0	1WY
92	E27	0	0.001	0	0.001	0.999	1	0	0.001	0	0	1	0	1WY
93	E28	0	0.001	0	0.001	0.999	1	0	0.001	0	0	1	0	1WY
94	E29	0.221	0.305	0	0.002	0	0.001	0.694	0.779	0.262	0	0	0.737	15TX
95	E3	0	0.001	0	0.001	0.999	1	0	0.001	0	0	1	0	1WY
96	E30	0	0.001	0	0.002	0	0.001	0.995	1	0	0	0	0.999	15TX
97	E31	0	0.001	0	0.001	0.999	1	0	0.001	0	0	1	0	32UT
98	E32	0	0.001	0	0.001	0.999	1	0	0.001	0	0	1	0	32UT
99	E33	0	0.001	0	0.001	0.999	1	0	0.001	0	0	1	0	32UT
100	E34	0	0.001	0	0.001	0.999	1	0	0.001	0	0	1	0	32UT
101	E35	0	0.001	0	0.001	0.999	1	0	0.001	0	0	1	0	1WY
102	E36	0	0.001	0	0.001	0.999	1	0	0.001	0	0	1	0	1WY
103	E37	0	0.001	0	0.001	0.999	1	0	0.001	0	0	1	0	1WY
104	E38	0	0.001	0	0.001	0.999	1	0	0.001	0	0	1	0	1WY
105	E39	0	0.001	0	0.001	0.999	1	0	0.001	0	0	1	0	34UT
106	E4	0	0.001	0	0.001	0.999	1	0	0.001	0	0	1	0	1WY
107	E40	0	0.001	0	0.001	0.999	1	0	0.001	0	0	1	0	34UT
108	E41	0	0.001	0	0.001	0.999	1	0	0.001	0	0	1	0	34UT
109	E42	0	0.001	0	0.001	0.999	1	0	0.001	0	0	1	0	34UT
110	E43	0	0.001	0	0.001	0.999	1	0	0.001	0	0	1	0	32UT
111	E44	0	0.001	0	0.001	0.999	1	0	0.001	0	0	1	0	32UT
112	E45	0	0.001	0	0.001	0.999	1	0	0.001	0	0	1	0	32UT
113	E46	0	0.001	0	0.001	0.999	1	0	0.001	0	0	1	0	32UT
114	E47	0	0.001	0	0.001	0.999	1	0	0.001	0	0	1	0	1WY
115	E48	0	0.001	0	0.001	0.999	1	0	0.001	0	0	1	0	1WY
116	E49	0	0.001	0	0.001	0.999	1	0	0.001	0	0	1	0	1WY
117	E5	0	0.001	0	0.001	0.999	1	0	0.001	0	0	1	0	34UT
118	E50	0	0.001	0	0.001	0.999	1	0	0.001	0	0	1	0	1WY
119	E51	0	0.001	0	0.001	0.999	1	0	0.001	0	0	1	0	34UT
120	E52	0	0.001	0	0.001	0.999	1	0	0.001	0	0	1	0	34UT
121	E53	0	0.001	0	0.001	0.999	1	0	0.001	0	0	1	0	34UT
122	E54	0	0.001	0	0.001	0.999	1	0	0.001	0	0	1	0	34UT
123	E55	0	0.001	0	0.001	0.999	1	0	0.001	0	0	1	0	32UT
124	E56	0	0.001	0	0.001	0.999	1	0	0.001	0	0	1	0	32UT
125	E57	0	0.001	0	0.001	0.999	1	0	0.001	0	0	1	0	32UT
126	E58	0	0.001	0	0.001	0.999	1	0	0.001	0	0	1	0	32UT
127	E59	0	0.001	0	0.001	0.999	1	0	0.001	0	0	1	0	12AZ
128	E60	0	0.001	0	0.001	0.999	1	0	0.001	0	0	1	0	12AZ
129	E61	0	0.001	0	0.001	0.999	1	0	0.001	0	0	1	0	33NV
130	E62	0	0.001	0	0.001	0.999	1	0	0.001	0	0	1	0	33NV
131	E63	0	0.001	0	0.001	0.999	1	0	0.001	0	0	1	0	33NV
132	E64	0	0.001	0	0.001	0.999	1	0	0.001	0	0	1	0	33NV
133	E65	0	0.001	0	0.002	0.996	1	0	0.001	0	0	0.999	0	12AZ
134	E67	0	0.001	0	0.001	0.999	1	0	0.001	0	0	1	0	12AZ
135	E68	0	0.001	0	0.001	0.999	1	0	0.001	0	0	1	0	12AZ
136	E69	0	0.001	0	0.001	0.999	1	0	0.001	0	0	1	0	11CO
137	E7	0	0.001	0	0.001	0.999	1	0	0.001	0	0	1	0	34UT
138	E70	0	0.001	0	0.001	0.999	1	0	0.001	0	0	1	0	11CO
139	E75	0	0.001	0	0.001	0.998	1	0	0.001	0	0	1	0	33NV
140	E76	0	0.001	0	0.001	0.999	1	0	0.001	0	0	1	0	33NV
141	E77	0	0.001	0	0.001	0.999	1	0	0.001	0	0	1	0	12AZ
142	E78	0	0.001	0	0.001	0.999	1	0	0.001	0	0	1	0	12AZ
143	E8	0	0.001	0	0.001	0.999	1	0	0.001	0	0	1	0	34UT
144	E82	0	0.001	0	0.001	0.999	1	0	0.001	0	0	1	0	11CO
145	E84	0	0.001	0	0.001	0.999	1	0	0.001	0	0	1	0	11CO
146	E85	0	0.001	0	0.001	0.999	1	0	0.001	0	0	1	0	33NV
147	E86	0	0.001	0	0.001	0.998	1	0	0.001	0	0	1	0	33NV
148	E87	0	0.001	0	0.001	0.999	1	0	0.001	0	0	1	0	33NV
149	E9	0	0.001	0	0.001	0.999	1	0	0.001	0	0	1	0	32UT
150	E90	0	0.001	0	0.001	0.998	1	0	0.001	0	0	1	0	34UT
151	E92	0	0.001	0	0.001	0.999	1	0	0.001	0	0	1	0	11CO
152	E94	0	0.001	0	0.001	0.999	1	0	0.001	0	0	1	0	11CO
153	E95	0	0.001	0	0.001	0.999	1	0	0.001	0	0	1	0	31NV
154	F1	0	0.001	0	0.001	0.999	1	0	0.001	0	0	1	0	31NV
155	F10	0	0.001	0	0.001	0.999	1	0	0.001	0	0	1	0	11CO
156	F11	0	0.001	0	0.001	0.998	1	0	0.001	0	0	1	0	31NV
157	F12	0	0.001	0	0.001	0.999	1	0	0.001	0	0	1	0	31NV
158	F13	0	0.001	0	0.001	0.999	1	0	0.001	0	0	1	0	31NV
159	F14	0	0.001	0	0.001	0.999	1	0	0.001	0	0	1	0	31NV
160	F15	0	0.001	0	0.001	0.999	1	0	0.001	0	0	1	0	12AZ
161	F16	0	0.001	0	0.001	0.999	1	0	0.001	0	0	1	0	12AZ
162	F17	0	0.001	0	0.001	0.999	1	0	0.001	0	0	1	0	12AZ
163	F18	0	0.001	0	0.001	0.999	1	0	0.001	0	0	1	0	12AZ
164	F19	0	0.001	0	0.008	0.99	1	0	0.005	0	0.001	0.998	0.001	11CO
165	F2	0	0.001	0	0.001	0.999	1	0	0.001	0	0	1	0	31NV
166	F20	0	0.001	0	0.001	0.999	1	0	0.001	0	0	1	0	11CO
167	F21	0	0.001	0	0.001	0.999	1	0	0.001	0	0	1	0	11CO
168	F22	0	0.001	0	0.001	0.999	1	0	0.001	0	0	1	0	11CO
169	F23	0	0.001	0	0.001	0.999	1	0	0.001	0	0	1	0	12AZ
170	F24	0	0.001	0	0.001	0.999	1	0	0.001	0	0	1	0	12AZ
171	F25	0	0.001	0	0.001	0.999	1	0	0.001	0	0	1	0	5CO
172	F26	0	0.001	0	0.001	0.999	1	0	0.001	0	0	1	0	5CO
173	F27	0	0.001	0	0.001	0.999	1	0	0.001	0	0	1	0	5CO
174	F28	0	0.001	0	0.001	0.999	1	0	0.001	0	0	1	0	5CO
175	F29	0	0.001	0	0.002	0	0.001	0.997	1	0	0	0	0.999	6KS
176	F30	0	0.001	0	0.001	0	0.001	0.998	1	0	0	0	1	6KS
177	F33	0	0.001	0	0.003	0	0.001	0.995	1	0	0.001	0	0.999	8OK
178	F34	0	0.001	0	0.001	0	0.001	0.998	1	0	0	0	1	8OK
179	F35	0	0.001	0	0.001	0	0.001	0.998	1	0	0	0	1	8OK
180	F36	0	0.001	0	0.002	0	0.001	0.998	1	0	0	0	1	8OK
181	F37	0	0.001	0	0.001	0.999	1	0	0.001	0	0	1	0	5CO
182	F38	0	0.001	0	0.001	0.999	1	0	0.001	0	0	1	0	5CO
183	F39	0	0.001	0	0.001	0.999	1	0	0.001	0	0	1	0	5CO
184	F4	0	0.001	0	0.001	0.999	1	0	0.001	0	0	1	0	12AZ
185	F41	0	0.001	0	0.015	0	0.001	0.985	1	0	0.002	0	0.998	6KS
186	F42	0	0.001	0	0.002	0	0.001	0.997	1	0	0	0	0.999	6KS
187	F43	0	0.001	0	0.001	0	0.001	0.998	1	0	0	0	1	6KS
188	F44	0	0.001	0	0.002	0	0.001	0.997	1	0	0	0	1	6KS
189	F45	0	0.001	0	0.002	0	0.001	0.997	1	0	0	0	1	8OK
190	F46	0	0.001	0	0.001	0	0.001	0.998	1	0	0	0	1	8OK
191	F47	0	0.001	0	0.002	0	0.001	0.996	1	0	0	0	0.999	8OK
192	F48	0	0.001	0	0.002	0	0.001	0.997	1	0	0	0	1	8OK
193	F49	0	0.001	0	0.001	0.999	1	0	0.001	0	0	1	0	5CO
194	F5	0	0.001	0	0.001	0.999	1	0	0.001	0	0	1	0	12AZ
195	F50	0	0.001	0	0.001	0.999	1	0	0.001	0	0	1	0	5CO
196	F51	0	0.002	0	0.003	0.995	1	0	0.001	0	0	0.999	0	5CO
197	F52	0	0.001	0	0.001	0.999	1	0	0.001	0	0	1	0	5CO
198	F54	0.998	1	0	0.001	0	0.001	0	0.001	1	0	0	0	16TX
199	F55	0	0.001	0	0.001	0	0.001	0.998	1	0	0	0	1	8OK
200	F56	0	0.001	0	0.002	0	0.001	0.997	1	0	0	0	0.999	8OK
201	F57	0	0.001	0	0.002	0	0.001	0.998	1	0	0	0	1	8OK
202	F58	0	0.001	0	0.001	0	0.001	0.998	1	0	0	0	1	8OK
203	F59	0	0.001	0	0.001	0.999	1	0	0.001	0	0	1	0	5CO
204	F60	0	0.001	0	0.001	0.999	1	0	0.001	0	0	1	0	5CO
205	F61	0	0.001	0	0.001	0.999	1	0	0.001	0	0	1	0	5CO
206	F62	0	0.001	0	0.001	0.999	1	0	0.001	0	0	1	0	5CO
207	F63	0	0.001	0	0.001	0	0.001	0.998	1	0	0	0	1	6KS
208	F64	0	0.004	0	0.003	0	0.001	0.992	1	0	0.001	0	0.999	6KS
209	F65	0.998	1	0	0.001	0	0.001	0	0.001	1	0	0	0	16TX
210	F66	0.999	1	0	0.001	0	0.001	0	0.001	1	0	0	0	16TX
211	F67	0	0.001	0	0.007	0	0.001	0.993	1	0	0.001	0	0.999	8OK
212	F68	0	0.01	0	0.002	0	0.001	0.989	1	0.001	0	0	0.998	8OK
213	F69	0	0.001	0	0.002	0	0.001	0.997	1	0	0	0	1	8OK
214	F70	0	0.001	0	0.001	0	0.001	0.998	1	0	0	0	1	8OK
215	F71	0	0.001	0	0.001	0.998	1	0	0.001	0	0	1	0	5CO
216	F72	0	0.001	0	0.001	0.999	1	0	0.001	0	0	1	0	5CO
217	F73	0	0.001	0	0.001	0.999	1	0	0.001	0	0	1	0	5CO
218	F74	0	0.001	0	0.001	0.999	1	0	0.001	0	0	1	0	5CO
219	F75	0	0.001	0.988	1	0	0.012	0	0.001	0	0.997	0.002	0	27NM
220	F76	0	0.001	0.999	1	0	0.001	0	0.001	0	1	0	0	27NM
221	F77	0	0.001	0.998	1	0	0.001	0	0.001	0	1	0	0	27NM
222	F78	0.02	0.069	0.873	0.949	0	0.001	0	0.093	0.043	0.914	0	0.043	27NM
223	F79	0	0.001	0	0.001	0	0.001	0.998	1	0	0	0	1	8OK
224	F80	0	0.001	0	0.088	0	0.001	0.912	1	0	0.022	0	0.978	8OK
225	F81	0	0.001	0	0.004	0	0.001	0.996	1	0	0.001	0	0.999	8OK
226	F82	0	0.001	0	0.001	0	0.001	0.998	1	0	0	0	1	8OK
227	F83	0	0.023	0.977	1	0	0.001	0	0.001	0.006	0.993	0	0	26NM
228	F84	0.018	0.052	0.867	0.94	0	0.001	0.024	0.1	0.034	0.905	0	0.06	26NM
229	F85	0.998	1	0	0.001	0	0.001	0	0.001	1	0	0	0	15TX
230	F86	0	0.001	0	0.001	0	0.01	0.989	1	0	0	0.001	0.998	15TX
231	F87	0.041	0.106	0	0.003	0	0.025	0.89	0.953	0.072	0	0.004	0.923	15TX
232	F88	0	0.001	0	0.001	0	0.001	0.998	1	0	0	0	1	15TX
233	F89	0	0.001	0	0.016	0	0.001	0.984	1	0	0.002	0	0.998	28NM
234	F9	0	0.001	0	0.001	0.999	1	0	0.001	0	0	1	0	11CO
235	F90	0	0.001	0	0.002	0	0.001	0.997	1	0	0	0	0.999	28NM
236	F91_2019	0	0.001	0	0.001	0.999	1	0	0.001	0	0	1	0	28NM
237	F92	0	0.001	0.38	0.511	0	0.001	0.489	0.62	0	0.445	0	0.555	28NM
238	F93	0	0.002	0.984	1	0	0.001	0	0.015	0	0.998	0	0.002	26NM
239	F94	0.002	0.051	0.727	0.838	0	0.001	0.13	0.247	0.028	0.785	0	0.187	26NM
240	F95	0	0.001	0.844	0.928	0	0.001	0.071	0.156	0	0.888	0	0.111	26NM
241	F96	0	0.003	0.619	0.739	0	0.001	0.26	0.381	0.001	0.68	0	0.32	26NM
242	G01_rep	0.078	0.129	0	0.001	0	0.001	0.87	0.922	0.103	0	0	0.897	15TX
243	G10	0.088	0.133	0.866	0.912	0	0.001	0	0.003	0.11	0.89	0	0.001	26NM
244	G11	0	0.001	0.818	0.912	0	0.001	0.088	0.182	0	0.867	0	0.133	26NM
245	G12	0.021	0.05	0.949	0.978	0	0.001	0	0.001	0.035	0.965	0	0	26NM
246	G13	0.999	1	0	0.001	0	0.001	0	0.001	1	0	0	0	16TX
247	G14	0.998	1	0	0.001	0	0.001	0	0.001	1	0	0	0	16TX
248	G15	0.996	1	0	0.002	0	0.001	0	0.001	1	0	0	0	16TX
249	G16	0.985	1	0	0.009	0	0.002	0	0.005	0.998	0.001	0	0.001	16TX
250	G17_rep	0	0.001	0	0.001	0.999	1	0	0.001	0	0	1	0	28NM
251	G18_rep	0	0.001	0	0.001	0.999	1	0	0.001	0	0	1	0	28NM
252	G19	0	0.001	0.572	0.704	0	0.001	0.296	0.428	0	0.639	0	0.36	27NM
253	G2	0.018	0.051	0.111	0.202	0	0.001	0.762	0.856	0.034	0.155	0	0.811	15TX
254	G20	0	0.001	0.998	1	0	0.001	0	0.001	0	1	0	0	27NM
255	G21	0.025	0.055	0.944	0.975	0	0.001	0	0.002	0.039	0.96	0	0	27NM
256	G22	0.063	0.106	0.893	0.936	0	0.001	0	0.002	0.084	0.916	0	0	27NM
257	G23	0	0.001	0.988	1	0	0.011	0	0.003	0	0.998	0.002	0	20NM
258	G24	0	0.001	0.998	1	0	0.001	0	0.001	0	1	0	0	20NM
259	G25	0	0.001	0.998	1	0	0.001	0	0.001	0	1	0	0	20NM
260	G26	0	0.001	0.999	1	0	0.001	0	0.001	0	1	0	0	20NM
261	G27	0	0.001	0.994	1	0	0.003	0	0.002	0	0.999	0	0	27NM
262	G28	0.031	0.065	0.934	0.968	0	0.001	0	0.003	0.047	0.952	0	0.001	27NM
263	G29	0.02	0.047	0.953	0.98	0	0.001	0	0.001	0.033	0.967	0	0	27NM
264	G3	0.994	1	0	0.004	0	0.001	0	0.001	0.999	0.001	0	0	16TX
265	G30	0	0.001	0.998	1	0	0.001	0	0.001	0	1	0	0	27NM
266	G31	0	0.001	0.997	1	0	0.001	0	0.002	0	1	0	0	21NM
267	G32	0	0.001	0.999	1	0	0.001	0	0.001	0	1	0	0	21NM
268	G33	0	0.001	0.998	1	0	0.001	0	0.001	0	1	0	0	21NM
269	G34	0.007	0.031	0.968	0.992	0	0.001	0	0.001	0.019	0.981	0	0	21NM
270	G35	0	0.001	0.848	0.947	0	0.001	0.053	0.152	0	0.901	0	0.099	20NM
271	G36	0	0.001	0.999	1	0	0.001	0	0.001	0	1	0	0	20NM
272	G37	0	0.001	0.999	1	0	0.001	0	0.001	0	1	0	0	20NM
273	G38	0	0.001	0.271	0.393	0	0.001	0.607	0.729	0	0.331	0	0.668	20NM
274	G39	0.022	0.061	0.937	0.977	0	0.002	0	0.003	0.04	0.959	0	0.001	21NM
275	G4	0.998	1	0	0.001	0	0.001	0	0.001	1	0	0	0	16TX
276	G40	0	0.001	0.889	0.957	0	0.001	0.043	0.111	0	0.925	0	0.074	21NM
277	G41_rep	0	0.001	0.968	0.993	0.006	0.031	0	0.001	0	0.981	0.018	0	21NM
278	G42	0	0.005	0.992	1	0	0.003	0	0.001	0.001	0.999	0	0	21NM
279	G43	0	0.001	0	0.01	0	0.001	0.989	1	0	0.001	0	0.998	15TX
280	G44	0	0.001	0	0.001	0	0.001	0.998	1	0	0	0	1	15TX
281	G45	0	0.001	0	0.001	0	0.001	0.998	1	0	0	0	1	15TX
282	G46	0	0.001	0	0.002	0	0.001	0.998	1	0	0	0	1	15TX
283	G47_rep	0	0.001	0	0.001	0.999	1	0	0.001	0	0	1	0	6KS
284	G48_rep	0	0.001	0.89	0.932	0.068	0.109	0	0.001	0	0.912	0.088	0	6KS
285	G49	0	0.01	0.983	1	0	0.005	0	0.012	0.001	0.997	0.001	0.001	20NM
286	G5_rep	0	0.001	0.031	0.116	0.633	0.695	0.216	0.312	0	0.071	0.664	0.265	28NM
287	G50	0.092	0.14	0.86	0.908	0	0.001	0	0.001	0.115	0.885	0	0	20NM
288	G52	0	0.021	0.667	0.771	0	0.001	0.223	0.33	0.004	0.72	0	0.276	20NM
289	G53	0	0.001	0.999	1	0	0.001	0	0.001	0	1	0	0	18TX
290	G54	0	0.001	0.998	1	0	0.001	0	0.001	0	1	0	0	18TX
291	G55	0	0.001	0.991	1	0	0.008	0	0.001	0	0.999	0.001	0	18TX
292	G56	0	0.001	0.996	1	0	0.001	0	0.002	0	0.999	0	0	18TX
293	G57	0.999	1	0	0.001	0	0.001	0	0.001	1	0	0	0	16TX
294	G58	0.998	1	0	0.001	0	0.001	0	0.001	1	0	0	0	16TX
295	G59	0.994	1	0	0.002	0	0.002	0	0.001	0.999	0	0	0	16TX
296	G6	0	0.001	0.815	0.897	0	0.001	0.103	0.185	0	0.858	0	0.142	28NM
297	G60	0.998	1	0	0.001	0	0.001	0	0.001	1	0	0	0	16TX
298	G61	0	0.001	0.998	1	0	0.001	0	0.001	0	1	0	0	20NM
299	G62	0	0.001	0.998	1	0	0.001	0	0.001	0	1	0	0	20NM
300	G63	0	0.019	0.762	0.869	0	0.004	0.125	0.235	0.003	0.817	0	0.179	20NM
301	G64	0	0.001	0.998	1	0	0.001	0	0.001	0	1	0	0	20NM
302	G65	0	0.001	0.998	1	0	0.001	0	0.001	0	1	0	0	18TX
303	G66	0	0.001	0.998	1	0	0.001	0	0.001	0	1	0	0	18TX
304	G67	0	0.005	0.991	1	0	0.003	0	0.001	0.001	0.999	0	0	18TX
305	G68	0	0.001	0.999	1	0	0.001	0	0.001	0	1	0	0	18TX
306	G69	0	0.012	0.988	1	0	0.001	0	0.001	0.002	0.998	0	0	20NM
307	G7_rep	0	0.001	0	0.001	0.999	1	0	0.001	0	0	1	0	28NM
308	G70	0	0.001	0.998	1	0	0.001	0	0.001	0	1	0	0	20NM
309	G71	0	0.001	0.95	0.979	0.021	0.049	0	0.001	0	0.966	0.034	0	18TX
310	G72	0	0.001	0.998	1	0	0.001	0	0.001	0	1	0	0	18TX
311	G73	0.999	1	0	0.001	0	0.001	0	0.001	1	0	0	0	16TX
312	G74	0.998	1	0	0.001	0	0.001	0	0.001	1	0	0	0	16TX
313	G76	0.999	1	0	0.001	0	0.001	0	0.001	1	0	0	0	16TX
314	G77	0.998	1	0	0.001	0	0.001	0	0.001	1	0	0	0	16TX
315	G78	0	0.001	0.154	0.262	0	0.001	0.737	0.846	0	0.207	0	0.793	16TX
316	G79	0	0.012	0.986	1	0	0.002	0	0.004	0.002	0.997	0	0.001	27NM
317	G8_rep	0	0.001	0	0.001	0.998	1	0	0.001	0	0	1	0	28NM
318	G80	0	0.011	0.985	1	0	0.001	0	0.007	0.001	0.998	0	0.001	27NM
319	G81	0	0.001	0.993	1	0	0.001	0	0.006	0	0.999	0	0.001	27NM
320	G82	0	0.001	0.998	1	0	0.001	0	0.001	0	1	0	0	27NM
321	G83	0	0.002	0.642	0.802	0	0.001	0.198	0.357	0	0.725	0	0.274	21NM
322	G84	0	0.002	0.994	1	0	0.001	0	0.004	0	0.999	0	0.001	21NM
323	G85	0	0.001	0	0.001	0	0.001	0.997	1	0	0	0	1	15TX
324	G86	0	0.001	0	0.01	0	0.001	0.99	1	0	0.001	0	0.999	15TX
325	G87	0.082	0.137	0	0.005	0	0.001	0.862	0.917	0.109	0.001	0	0.89	15TX
326	G88	0	0.001	0	0.001	0	0.001	0.998	1	0	0	0	1	15TX
327	G89	0	0.001	0	0.001	0.999	1	0	0.001	0	0	1	0	2CO
328	G9	0	0.001	0.721	0.82	0	0.001	0.18	0.279	0	0.772	0	0.228	26NM
329	G90	0	0.001	0	0.001	0.999	1	0	0.001	0	0	1	0	2CO
330	G92	0	0.001	0	0.001	0.999	1	0	0.001	0	0	1	0	2CO
331	G94	0	0.001	0.994	1	0	0.004	0	0.001	0	0.999	0	0	18TX
332	H1	0	0.002	0	0.006	0.025	0.061	0.936	0.974	0	0.001	0.043	0.956	19TX
333	H10	0.024	0.079	0.14	0.258	0.015	0.056	0.655	0.777	0.05	0.198	0.035	0.717	28NM
334	H11_rep	0.021	0.069	0.034	0.083	0.876	0.919	0	0.001	0.044	0.058	0.898	0	28NM
335	H12	0	0.001	0.727	0.828	0	0.001	0.172	0.272	0	0.779	0	0.221	26NM
336	H13	0	0.001	0	0.001	0.999	1	0	0.001	0	0	1	0	2CO
337	H14	0	0.001	0	0.001	0.999	1	0	0.001	0	0	1	0	2CO
338	H15	0	0.001	0	0.001	0.999	1	0	0.001	0	0	1	0	2CO
339	H16	0	0.001	0	0.001	0.999	1	0	0.001	0	0	1	0	2CO
340	H17	0.033	0.075	0.903	0.961	0	0.001	0	0.053	0.053	0.938	0	0.009	27NM
341	H18	0.008	0.032	0.966	0.992	0	0.002	0	0.002	0.019	0.98	0	0	27NM
342	H19	0	0.001	0.883	0.952	0	0.001	0.048	0.116	0	0.92	0	0.079	27NM
343	H2	0	0.001	0	0.12	0.039	0.084	0.821	0.938	0	0.06	0.06	0.88	19TX
344	H20	0	0.001	0.998	1	0	0.001	0	0.001	0	1	0	0	27NM
345	H21	0	0.001	0.797	0.887	0	0.001	0.113	0.202	0	0.844	0	0.156	26NM
346	H22	0	0.007	0.378	0.503	0	0.001	0.496	0.621	0.001	0.44	0	0.559	26NM
347	H23	0	0.037	0.793	0.878	0	0.001	0.1	0.189	0.02	0.837	0	0.143	26NM
348	H24	0.052	0.122	0.845	0.924	0	0.041	0	0.043	0.086	0.888	0.019	0.007	26NM
349	H25	0	0.001	0.998	1	0	0.001	0	0.001	0	1	0	0	21NM
350	H26	0.198	0.263	0.736	0.802	0	0.001	0	0.001	0.23	0.77	0	0	21NM
351	H27	0	0.001	0.994	1	0	0.005	0	0.001	0	0.999	0.001	0	21NM
352	H28	0.022	0.057	0.93	0.975	0	0.002	0	0.034	0.038	0.957	0	0.005	21NM
353	H29	0	0.001	0	0.001	0.999	1	0	0.001	0	0	1	0	2CO
354	H3	0	0.001	0	0.063	0	0.001	0.937	1	0	0.017	0	0.983	19TX
355	H30	0	0.001	0	0.001	0.999	1	0	0.001	0	0	1	0	2CO
356	H31	0	0.001	0	0.001	0.999	1	0	0.001	0	0	1	0	2CO
357	H32	0	0.001	0	0.001	0.999	1	0	0.001	0	0	1	0	2CO
358	H33	0	0.001	0	0.004	0	0.001	0.996	1	0	0.001	0	0.999	19TX
359	H34	0	0.001	0	0.059	0.043	0.085	0.883	0.953	0	0.009	0.063	0.928	19TX
360	H35	0	0.001	0.033	0.113	0	0.001	0.887	0.967	0	0.071	0	0.929	19TX
361	H36	0	0.001	0	0.002	0	0.001	0.997	1	0	0	0	1	19TX
362	H37	0	0.001	0	0.001	0.999	1	0	0.001	0	0	1	0	4CO
363	H38	0	0.001	0	0.001	0.999	1	0	0.001	0	0	1	0	4CO
364	H39	0	0.001	0	0.001	0.998	1	0	0.001	0	0	1	0	4CO
365	H4	0	0.001	0	0.001	0.999	1	0	0.001	0	0	1	0	2CO
366	H40	0	0.001	0	0.001	0.997	1	0	0.001	0	0	1	0	4CO
367	H41	0	0.001	0.999	1	0	0.001	0	0.001	0	1	0	0	18TX
368	H42	0	0.005	0.904	0.96	0.037	0.08	0	0.038	0.001	0.937	0.057	0.005	18TX
369	H43	0	0.001	0	0.001	0.999	1	0	0.001	0	0	1	0	2CO
370	H44	0	0.001	0	0.001	0.999	1	0	0.001	0	0	1	0	2CO
371	H45	0	0.001	0	0.001	0.999	1	0	0.001	0	0	1	0	2CO
372	H46	0	0.001	0	0.001	0.999	1	0	0.001	0	0	1	0	2CO
373	H47	0	0.001	0	0.038	0	0.001	0.962	1	0	0.006	0	0.994	19TX
374	H48	0	0.001	0	0.001	0	0.001	0.998	1	0	0	0	1	19TX
375	H49	0	0.001	0	0.002	0	0.001	0.997	1	0	0	0	1	19TX
376	H5	0	0.001	0	0.001	0.999	1	0	0.001	0	0	1	0	2CO
377	H50	0	0.001	0	0.001	0	0.002	0.996	1	0	0	0	0.999	19TX
378	H51	0	0.001	0	0.001	0.999	1	0	0.001	0	0	1	0	4CO
379	H52	0	0.001	0	0.001	0.999	1	0	0.001	0	0	1	0	4CO
380	H53	0	0.001	0	0.001	0.999	1	0	0.001	0	0	1	0	4CO
381	H54	0	0.001	0	0.001	0.999	1	0	0.001	0	0	1	0	4CO
382	H55	0	0.001	0	0.115	0	0.001	0.885	1	0	0.059	0	0.941	19TX
383	H56	0	0.001	0	0.009	0	0.001	0.989	1	0	0.001	0	0.998	19TX
384	H57	0	0.001	0	0.002	0	0.001	0.997	1	0	0	0	0.999	19TX
385	H58	0	0.001	0	0.003	0	0.001	0.996	1	0	0	0	0.999	19TX
386	H59	0	0.001	0	0.001	0.999	1	0	0.001	0	0	1	0	4CO
387	H6	0	0.001	0	0.001	0.999	1	0	0.001	0	0	1	0	2CO
388	H60	0	0.001	0	0.001	0.999	1	0	0.001	0	0	1	0	4CO
389	H62	0	0.001	0	0.001	0.999	1	0	0.001	0	0	1	0	4CO
390	H63	0	0.001	0.998	1	0	0.001	0	0.001	0	1	0	0	18TX
391	H64	0	0.001	0.291	0.412	0	0.001	0.588	0.709	0	0.35	0	0.65	18TX
392	H65_rep	0	0.001	0	0.001	0.998	1	0	0.001	0	0	1	0	18TX
393	H66_rep	0	0.001	0	0.001	0.999	1	0	0.001	0	0	1	0	18TX
394	H67	0	0.001	0.472	0.599	0	0.001	0.401	0.527	0	0.536	0	0.464	28NM
395	H68	0	0.001	0.397	0.521	0	0.001	0.479	0.603	0	0.459	0	0.541	28NM
396	H69_rep	0	0.003	0	0.006	0.993	1	0	0.003	0	0.001	0.999	0	28NM
397	H7	0	0.001	0	0.006	0.993	1	0	0.002	0	0.001	0.999	0	2CO
398	H70	0	0.001	0.986	1	0	0.001	0	0.014	0	0.998	0	0.002	26NM
399	H71	0	0.036	0.796	0.885	0	0.001	0.096	0.19	0.017	0.843	0	0.14	26NM
400	H72	0	0.001	0.998	1	0	0.001	0	0.001	0	1	0	0	26NM
401	H8_rep	0	0.001	0	0.001	0.999	1	0	0.001	0	0	1	0	28NM
402	H9	0	0.002	0.348	0.466	0	0.001	0.533	0.651	0	0.407	0	0.593	28NM
403	I01	0	0.006	0	0.013	0.986	1	0	0.009	0.001	0.004	0.994	0.002	46CH
404	I02	0	0.001	0	0.002	0.997	1	0	0.001	0	0	1	0	46CH
405	I03	0	0.001	0	0.001	0.999	1	0	0.001	0	0	1	0	46CH
406	I04	0	0.001	0	0.028	0.97	0.99	0	0.024	0	0.015	0.981	0.005	46CH
407	I05	0	0.001	0	0.001	0.997	1	0	0.001	0	0	1	0	46CH
408	I06	0	0.001	0	0.001	0.999	1	0	0.001	0	0	1	0	46CH
409	I07	0	0.001	0	0.001	0.999	1	0	0.001	0	0	1	0	46CH
410	I08	0	0.001	0	0.001	0.999	1	0	0.001	0	0	1	0	46CH
411	I09	0	0.001	0	0.001	0.999	1	0	0.001	0	0	1	0	46CH
412	I10	0	0.001	0	0.001	0.998	1	0	0.001	0	0	1	0	46CH
413	I11	0	0.001	0	0.001	0.999	1	0	0.001	0	0	1	0	46CH
414	I12	0	0.001	0	0.001	0.999	1	0	0.001	0	0	1	0	46CH
415	I13	0	0.001	0	0.001	0.999	1	0	0.001	0	0	1	0	46CH
416	I14	0	0.001	0	0.001	0.999	1	0	0.001	0	0	1	0	46CH
417	I15	0	0.001	0	0.001	0.999	1	0	0.001	0	0	1	0	46CH
418	I16	0	0.001	0	0.001	0.999	1	0	0.001	0	0	1	0	46CH
419	I17	0	0.001	0	0.001	0.998	1	0	0.001	0	0	1	0	46CH
420	I18	0	0.001	0	0.001	0.999	1	0	0.001	0	0	1	0	46CH
421	I19	0	0.001	0	0.001	0.999	1	0	0.001	0	0	1	0	46CH
422	I20	0	0.001	0	0.001	0.999	1	0	0.001	0	0	1	0	46CH
423	I21	0	0.001	0	0.001	0.999	1	0	0.001	0	0	1	0	46CH
424	I22	0	0.001	0	0.001	0.999	1	0	0.001	0	0	1	0	46CH
425	I23	0	0.001	0	0.001	0.999	1	0	0.001	0	0	1	0	46CH
426	I24	0	0.001	0	0.001	0.999	1	0	0.001	0	0	1	0	46CH
427	J14	0	0.001	0.998	1	0	0.001	0	0.001	0	1	0	0	51TX
428	J15	0	0.001	0.997	1	0	0.001	0	0.002	0	1	0	0	51TX
429	J16	0	0.001	0.998	1	0	0.001	0	0.001	0	1	0	0	51TX
430	J17	0	0.001	0.999	1	0	0.001	0	0.001	0	1	0	0	51TX
431	J18	0	0.024	0.975	1	0	0.001	0	0.001	0.012	0.988	0	0	51TX
432	J19	0	0.001	0.999	1	0	0.001	0	0.001	0	1	0	0	51TX
433	J20	0	0.001	0.999	1	0	0.001	0	0.001	0	1	0	0	51TX
434	J21	0	0.001	0.999	1	0	0.001	0	0.001	0	1	0	0	51TX
435	J22	0	0.001	0.999	1	0	0.001	0	0.001	0	1	0	0	51TX
436	J23	0	0.001	0.998	1	0	0.001	0	0.001	0	1	0	0	51TX
437	J24	0	0.001	0.999	1	0	0.001	0	0.001	0	1	0	0	51TX
438	J25	0	0.001	0.999	1	0	0.001	0	0.001	0	1	0	0	51TX
439	J26	0	0.001	0.999	1	0	0.001	0	0.001	0	1	0	0	51TX
440	J27	0	0.001	0.999	1	0	0.001	0	0.001	0	1	0	0	51TX
441	K1	0	0.001	0.999	1	0	0.001	0	0.001	0	1	0	0	50TX
442	K2	0	0.001	0.999	1	0	0.001	0	0.001	0	1	0	0	50TX
443	K3	0	0.001	0.999	1	0	0.001	0	0.001	0	1	0	0	50TX
444	K32	0	0.001	0.999	1	0	0.001	0	0.001	0	1	0	0	50TX
445	K33	0	0.001	0.999	1	0	0.001	0	0.001	0	1	0	0	50TX
446	K34	0	0.001	0.998	1	0	0.001	0	0.001	0	1	0	0	50TX
447	K4	0	0.001	0.999	1	0	0.001	0	0.001	0	1	0	0	50TX
448	K5	0	0.001	0.998	1	0	0.001	0	0.001	0	1	0	0	50TX
449	L1	0	0.001	0.998	1	0	0.001	0	0.001	0	1	0	0	49TX
450	L10	0	0.001	0.991	1	0	0.004	0	0.005	0	0.999	0	0.001	49TX
451	L11	0	0.001	0.999	1	0	0.001	0	0.001	0	1	0	0	49TX
452	L12	0	0.001	0.998	1	0	0.001	0	0.001	0	1	0	0	49TX
453	L13	0	0.001	0.998	1	0	0.001	0	0.001	0	1	0	0	49TX
454	L14	0	0.001	0.999	1	0	0.001	0	0.001	0	1	0	0	49TX
455	L15	0	0.001	0.998	1	0	0.001	0	0.001	0	1	0	0	49TX
456	L16	0	0.001	0.999	1	0	0.001	0	0.001	0	1	0	0	49TX
457	L17	0	0.001	0.999	1	0	0.001	0	0.001	0	1	0	0	49TX
458	L18_rep	0	0.001	0.998	1	0	0.001	0	0.001	0	1	0	0	49TX
459	L19	0	0.001	0.999	1	0	0.001	0	0.001	0	1	0	0	49TX
460	L2	0	0.001	0.998	1	0	0.001	0	0.001	0	1	0	0	49TX
461	L20	0	0.001	0.999	1	0	0.001	0	0.001	0	1	0	0	49TX
462	L21	0	0.001	0.998	1	0	0.001	0	0.001	0	1	0	0	49TX
463	L22	0	0.001	0.999	1	0	0.001	0	0.001	0	1	0	0	49TX
464	L23	0	0.001	0.999	1	0	0.001	0	0.001	0	1	0	0	49TX
465	L24	0	0.001	0.998	1	0	0.001	0	0.001	0	1	0	0	49TX
466	L26	0	0.001	0.998	1	0	0.001	0	0.001	0	1	0	0	49TX
467	L27	0	0.001	0.998	1	0	0.001	0	0.001	0	1	0	0	49TX
468	L28	0	0.001	0.999	1	0	0.001	0	0.001	0	1	0	0	49TX
469	L3	0	0.001	0.998	1	0	0.001	0	0.001	0	1	0	0	49TX
470	L4	0	0.001	0.999	1	0	0.001	0	0.001	0	1	0	0	49TX
471	L5	0	0.001	0.998	1	0	0.001	0	0.001	0	1	0	0	49TX
472	L6	0	0.001	0.999	1	0	0.001	0	0.001	0	1	0	0	49TX
473	L7	0	0.001	0.995	1	0	0.001	0	0.005	0	0.999	0	0.001	49TX
474	L8	0	0.001	0.999	1	0	0.001	0	0.001	0	1	0	0	49TX
475	L9_rep	0	0.001	0.998	1	0	0.001	0	0.001	0	1	0	0	49TX
476	N1	0	0.001	0.995	1	0	0.001	0	0.004	0	0.999	0	0.001	47TX
477	N10	0	0.002	0.981	1	0	0.018	0	0.002	0	0.994	0.006	0	47TX
478	N11	0	0.001	0.997	1	0	0.002	0	0.001	0	1	0	0	47TX
479	N12	0	0.001	0.999	1	0	0.001	0	0.001	0	1	0	0	47TX
480	N13	0	0.001	0.999	1	0	0.001	0	0.001	0	1	0	0	47TX
481	N14	0	0.001	0.999	1	0	0.001	0	0.001	0	1	0	0	47TX
482	N15	0	0.001	0.999	1	0	0.001	0	0.001	0	1	0	0	47TX
483	N16	0	0.001	0.998	1	0	0.001	0	0.001	0	1	0	0	47TX
484	N17	0	0.001	0.999	1	0	0.001	0	0.001	0	1	0	0	47TX
485	N18	0	0.002	0.973	1	0	0.023	0	0.017	0	0.989	0.008	0.002	47TX
486	N19	0	0.001	0.998	1	0	0.001	0	0.001	0	1	0	0	47TX
487	N20	0	0.001	0.999	1	0	0.001	0	0.001	0	1	0	0	47TX
488	N21	0	0.001	0.998	1	0	0.001	0	0.001	0	1	0	0	47TX
489	N24	0	0.001	0.998	1	0	0.001	0	0.001	0	1	0	0	47TX
490	N25	0	0.001	0.998	1	0	0.001	0	0.001	0	1	0	0	47TX
491	N26	0	0.001	0.972	1	0	0.027	0	0.004	0	0.986	0.013	0.001	47TX
492	N27	0	0.001	0.987	1	0	0.013	0	0.001	0	0.997	0.002	0	47TX
493	N28	0	0.001	0.999	1	0	0.001	0	0.001	0	1	0	0	47TX
494	N3	0	0.002	0.987	1	0	0.012	0	0.001	0	0.998	0.002	0	47TX
495	N4	0	0.001	0.999	1	0	0.001	0	0.001	0	1	0	0	47TX
496	N5	0	0.001	0.998	1	0	0.001	0	0.001	0	1	0	0	47TX
497	N6	0	0.001	0.999	1	0	0.001	0	0.001	0	1	0	0	47TX
498	N7	0	0.001	0.888	0.934	0.066	0.112	0	0.001	0	0.912	0.088	0	47TX
499	N8	0	0.001	0.998	1	0	0.001	0	0.001	0	1	0	0	47TX
500	N9	0	0.001	0.998	1	0	0.001	0	0.001	0	1	0	0	47TX
501	Q1	0	0.001	0	0.002	0	0.001	0.998	1	0	0	0	1	CARINA_LAB
502	Q11	0	0.001	0	0.002	0	0.001	0.997	1	0	0	0	1	CARINA_LAB
503	Q12	0	0.001	0	0.001	0	0.001	0.998	1	0	0	0	1	CARINA_LAB
504	Q13	0	0.001	0	0.005	0	0.001	0.995	1	0	0.001	0	0.999	CARINA_LAB
505	Q14	0	0.001	0	0.003	0	0.001	0.997	1	0	0	0	0.999	CARINA_LAB
506	Q15	0	0.001	0	0.023	0	0.001	0.976	1	0	0.003	0	0.997	CARINA_LAB
507	Q2	0	0.001	0	0.002	0	0.001	0.998	1	0	0	0	1	CARINA_LAB
508	Q3	0	0.001	0	0.001	0	0.001	0.998	1	0	0	0	1	CARINA_LAB
509	Q4	0	0.001	0	0.001	0	0.001	0.998	1	0	0	0	1	CARINA_LAB
510	Q5	0	0.001	0	0.01	0	0.001	0.99	1	0	0.001	0	0.999	CARINA_LAB
511	Q6	0	0.001	0	0.061	0	0.005	0.939	1	0	0.013	0.001	0.986	CARINA_LAB
512	Q7	0	0.001	0	0.004	0	0.001	0.996	1	0	0.001	0	0.999	CARINA_LAB
513	Q8	0	0.001	0	0.014	0	0.001	0.986	1	0	0.002	0	0.998	CARINA_LAB
514	Q9	0	0.001	0	0.002	0	0.002	0.996	1	0	0	0	0.999	CARINA_LAB
515	R10	0	0.001	0.999	1	0	0.001	0	0.001	0	1	0	0	SUB_LAB
516	R11	0	0.001	0.996	1	0	0.001	0	0.003	0	0.999	0	0	SUB_LAB
517	R12	0	0.001	0.998	1	0	0.001	0	0.001	0	1	0	0	SUB_LAB
518	R13	0	0.001	0.997	1	0	0.001	0	0.002	0	0.999	0	0	SUB_LAB
519	R14	0	0.001	0.999	1	0	0.001	0	0.001	0	1	0	0	SUB_LAB
520	R15	0	0.001	0.998	1	0	0.001	0	0.001	0	1	0	0	SUB_LAB
521	R16	0	0.001	0.999	1	0	0.001	0	0.001	0	1	0	0	SUB_LAB
522	R17	0	0.001	0.999	1	0	0.001	0	0.001	0	1	0	0	SUB_LAB
523	R18	0	0.001	0.999	1	0	0.001	0	0.001	0	1	0	0	SUB_LAB
524	R19	0	0.001	0.979	1	0	0.016	0	0.013	0	0.994	0.004	0.002	SUB_LAB
525	R2	0	0.001	0.998	1	0	0.001	0	0.001	0	1	0	0	SUB_LAB
526	R20	0	0.001	0.998	1	0	0.001	0	0.001	0	1	0	0	SUB_LAB
527	R3	0	0.001	0.998	1	0	0.001	0	0.001	0	1	0	0	SUB_LAB
528	R5	0	0.001	0.999	1	0	0.001	0	0.001	0	1	0	0	SUB_LAB
529	R6	0	0.001	0.999	1	0	0.001	0	0.001	0	1	0	0	SUB_LAB
530	R7	0	0.001	0.999	1	0	0.001	0	0.001	0	1	0	0	SUB_LAB
531	R9	0	0.001	0.999	1	0	0.001	0	0.001	0	1	0	0	SUB_LAB
532	S1	0	0.001	0.999	1	0	0.001	0	0.001	0	1	0	0	52TX
533	S11_rep	0	0.001	0.998	1	0	0.001	0	0.001	0	1	0	0	52TX
534	S12	0	0.001	0.998	1	0	0.001	0	0.001	0	1	0	0	52TX
535	S13	0	0.001	0.998	1	0	0.001	0	0.001	0	1	0	0	52TX
536	S15	0	0.001	0.999	1	0	0.001	0	0.001	0	1	0	0	52TX
537	S16	0	0.001	0.999	1	0	0.001	0	0.001	0	1	0	0	52TX
538	S17	0	0.001	0.999	1	0	0.001	0	0.001	0	1	0	0	52TX
539	S18	0	0.001	0.998	1	0	0.001	0	0.001	0	1	0	0	52TX
540	S19	0	0.001	0.999	1	0	0.001	0	0.001	0	1	0	0	52TX
541	S2	0	0.001	0.999	1	0	0.001	0	0.001	0	1	0	0	52TX
542	S20	0	0.001	0.998	1	0	0.001	0	0.001	0	1	0	0	52TX
543	S21	0	0.001	0.999	1	0	0.001	0	0.001	0	1	0	0	52TX
544	S22	0	0.001	0.998	1	0	0.001	0	0.001	0	1	0	0	52TX
545	S23	0	0.001	0.999	1	0	0.001	0	0.001	0	1	0	0	52TX
546	S24	0	0.001	0.999	1	0	0.001	0	0.001	0	1	0	0	52TX
547	S3	0	0.001	0.993	1	0	0.002	0	0.003	0	0.999	0	0.001	52TX
548	S4	0	0.001	0.999	1	0	0.001	0	0.001	0	1	0	0	52TX
549	S6	0	0.001	0.999	1	0	0.001	0	0.001	0	1	0	0	52TX
550	S7	0	0.001	0.998	1	0	0.001	0	0.001	0	1	0	0	52TX
551	S8	0	0.001	0.999	1	0	0.001	0	0.001	0	1	0	0	52TX
552	S9	0	0.001	0.998	1	0	0.001	0	0.001	0	1	0	0	52TX
